# Supplementary material for: Methylomic Signature and Epigenetic Damage Modulation of Bronte Pistachio (Pistacia vera L.) Hydrophilic Extract in Differentiated CaCo-2 Cells
Source: Nutrients. 2025 Aug 19;17(16):2678. doi: 10.3390/nu17162678 (PMC12389270; doi:10.3390/nu17162678)
Supplement: Supplementary file 1 [file nutrients-17-02678-s001.zip]

Archive with 5 entries (5 files):
- .DS_Store
- S1_differential_analysis_promoter.zip
- S2_differential_analysis_TSS.zip
- S3_venn_AZA_As_BPHE30.xls
- S4_venn_BPHE30_effect_on_As_and_AZA.xls
