# Supplementary material for: Methylomic Signature and Epigenetic Damage Modulation of Bronte Pistachio (Pistacia vera L.) Hydrophilic Extract in Differentiated CaCo-2 Cells
Source: Nutrients. 2025 Aug 19;17(16):2678. doi: 10.3390/nu17162678 (PMC12389270; doi:10.3390/nu17162678)
Supplement: Supplementary file 1 [file nutrients-17-02678-s001.zip › S3_venn_AZA_As_BPHE30.xls]

## Sheet: venn_AZA_As_BPHE30
BPHE30	As	AZA	As:BPHE30	AZA:BPHE30	AZA:As	AZA:As:BPHE30
SAMD11	MTATP8P1	RP11-54O7.17	AGRN	RAB25	C1orf54	Y_RNA
RP5-890O3.9	MTATP6P1	RP4-758J18.7	UBE4B	RP1-79C4.4	RP11-190A12.11	OR7E122P
ATAD3C	MFN2	VWA1	PSMA5	PRG4	GACAT3	Y_RNA
PLCH2	PADI3	TP73-AS1	SRGAP2C	CFHR5	TMEM37	SMPDL3A
ESPN	LACTBL1	PARK7	RNU1-153P	RPL23AP20	NRP2	RP11-328P23.3
MIIP	MAP7D1	MIR6730	S100A5	RP11-498M14.2	MIR4270	Y_RNA
KAZN	CH17-472G23.1	SRARP	RHEX	MIR4265	RP11-260E18.1	RP11-95J9.3
RP11-108M9.5	RP5-998N21.7	HSPB7	CR1	PDK1	EGFLAM	AP000708.1
RN7SL186P	MIR6878	RP11-5P18.10	RP11-239E10.2	HNRNPCP2	RP3-460G2.1	OR8S1
LIN28A	CASQ1	LINC01783	OR2W3	AC053503.2	RAET1E-AS1	RP13-895J2.3
SESN2	UAP1	RP11-108M9.4	UCN	RP11-118M12.2	AKR1B15	MRPS31P4
TEKT2	RP11-134G8.2	PAX7	RP11-713D19.1	CNTN4	UTF1	RP11-566K19.6
MFSD2A	PTPRVP	RP11-132G19.3	LINC02831	RP4-555D20.3	MUC5B-AS1	RRN3P2
RP5-882O7.1	MFSD4A	MIR6127	OR7E91P	RP11-77P16.5	CTSD	RP11-426C22.3
PGM1	IRF6	RUNX3	TEX37	ZIC1	C1QTNF5	TBC1D3K
LINC01763	XRCC6P3	FAM76A	ENSG10010134655.1	EVC	C1QTNF5
CH17-270A2.1	RNA5S13	ZSCAN20	LYPD6	PTPN13	KLRK1
GPR89B	LYPD9P	MIR6732	LINC01305	RP11-182A9.1	KLRK1
MIR6077	GAREM2	RP1-144F13.3	ASIC4-AS1	CTD-2128F4.1	IGHJ1
RNVU1-2	DPYSL5	ZFP69B	NICN1	KRT18P16	RP11-297C4.2
SEMA6C	MIR4430	CALR4P	DUX4L26	STK19	RNA5SP442
RP11-98D18.3	ENSG10010135940.1	RP4-657D16.6	PDIA5	LINC02523	DPP9
EFNA4	SIX2	CACHD1	CHST13	CARD11-AS1	TSHZ3
RP11-540D14.8	AC018866.1	NEXN	SOX14	AC079781.5	NOSIP
PRCC	LINC01856	NTNG1	EIF4G1	GS1-259H13.13	SNORD110
RGS4	KLF2P2	TAF13	MUC20	RNU1-29P	LINC01270
RP1-10C16.1	CCDC74A	RP5-1065J22.4	PDE6B	GPAT4
RNU5F-2P	DLX1	MIR320B1	PDE6B-AS1	RP11-20P5.2
LINC01351	AC133106.2	RP4-712E4.2	LRRC34P2	RP11-349F12.4
PKP1	GMPPA	SRGAP2D	RP11-310P5.2	MIR4478
GPR37L1	MRPL44	RNU1-129P	CTD-2201E18.7	LAMC3
SOX13	GIGYF2	RNVU1-1	PHAX	AL022345.10
DSTYK	SH3BP4	TNFAIP8L2	IRF1	RP11-432I13.5
LEMD1-DT	MYRIP	SCNM1	UBE2D2	RP11-348J12.6
TFDP1P1	ZNF619	RUSC1-AS1	MIR6831	RPL23AP58
RP11-348H3.8	ZNF620	MIR555	SLC35A4	TSPAN18
SNAP47	RP11-333B11.1	VHLL	PCDHA5	RP11-277P12.6
IBA57-DT	CELSR3	MIR9-1HG	PCDHGB6	KLRC3
OBSCN	RARRES2P1	KLHDC9	POM121L2	RP11-503G7.1
RNA5S3	MIR4273	RP11-479J7.2	RP5-1186N24.3	RP11-178C10.4
MAP10	H1-10-AS1	SRP14P4	PTK7	CRIP1
RP4-781K5.7	RP11-93K22.15	NDUFAF4P4	C6orf58	HCN4
RP11-439E19.7	RP11-80H8.3	RP11-494K3.2	LINC02538	LA16c-360H6.3
RP11-488L18.8	AP2M1	MIR6769B	RNU7-35P	MPV17L
AC105393.1	RN7SKP296	NDUFA3P3	RAMP3	MPV17L
LINC00954	OPA1	RP11-80B9.1	ZNF736	RP11-1035H13.2
GDF7	AC046143.3	ZNF695	YWHAEP1	LINC02182
RP11-499P9.1	RP11-503N18.4	ZNF695	ENSG10010136505.1	MYOCD
LBH	STK32B	OR2L6P	AC011625.1	RP11-527L4.6
AC079250.1	FAM86KP	AC019118.3	CLEC2L	POM121L3P
LINC01143	NSUN7	AC011747.6	RP11-114L10.2	GNAS-AS1
ANKRD53	RP11-395C17.1	ATP6V1C2	AC004941.3	C20orf181
KMT5AP2	BRD9P2	GREB1	RP11-148K1.15	RNA5SP492
NPAS2	RP11-43F13.4	AC010745.3	PRSS55	GGTLC4P
RANBP2	IRX4-AS1	RP11-557N21.1	DDX11L5	CTA-415G2.2
AC110769.3	MARK2P5	POMC	RNU6ATAC
GPR17	RP11-141O11.1	TTC27	PPP1R26-AS1
POTEJ	F2R	ENSG10010136426.1	NOXA1
RP11-109E12.1	AC034228.2	FTH1P6	RP5-1119O21.2
ENSG10010135153.1	KIF20A	AC012370.2	ECHDC3
KIF5C	MIR3655	CYP26B1	CACNB2
KCNJ3	RP11-889L3.1	ANKRD11P1	ARMC3
AC007405.8	N4BP3	TRIM64FP	LINC02635
HAT1	ZNF879	GPAT2P1	TRIM6
NFE2L2	NRN1	ITPRIPL1	PARVA
AC007319.1	TMEM170B	NPAS2-AS1	SPON1
MFSD6	XXbac-BPG258E24.10	RP11-714E5.1	RCN1
AC007383.3	XXbac-BPG252P9.9	CD8B2	MIR3166
WNT10A	TFEB	AC108868.5	RP11-712B9.2
CFAP65	POLH	STEAP3	COLCA2
RP11-316O14.1	TAAR6	AC073409.1	FOXM1
CCDC140	RNU1-15P	CNTNAP5	C12orf57
UBE2F	ENSG10010134679.1	RPL14P6	U47924.31
UBE2F-SCLY	DPY19L2P3	AC018865.5	RP11-662I13.2
ANO7	BLVRA	ARHGAP42P2	RP11-620J15.2
RTP5	AC003991.3	MTND1P26	RP11-123M21.1
TRNT1	AZGP1P1	C2orf27A	C12orf75
HRH1	CTA-313A17.2	CDRT15P4	RP11-497G19.1
FBLN2	HBP1	AC097532.2	HSPB8
ZNF385D-AS2	RP11-274B21.10	NCKAP5-AS2	RP11-575F12.5
MPRIPP1	TRBV30	MANEALP1	RP11-575F12.3
MIR6872	RP11-545G3.2	GTDC1	TRAV1-1
GLYCTK	AC021218.2	USP8P2	TRAV22
RN7SL418P	AC006372.4	DLX2	LINC01551
GRAMD1C	RP11-419I17.3	HOXD12	RP11-280K24.1
TIGIT	C8orf48	HOXD10	RP11-242G5.1
PLXNA1	RBPMS	CHROMR	RP11-1070N10.5
KBTBD12	RP11-566H8.3	TNS1-AS1	MIR1185-2
EFCC1	RP11-22C8.1	RNU6-136P	MIR381HG
GRK7	RPL37P6	SPATA3	MIR487A
LINC02010	RALYL	MROH2A	MIR4309
RNF13	MIR5680	AGAP1	IGHJ3
RSRC1	CDKN2A-DT	MLPH	IGHJ2P
CHRD	RP11-228B15.6	ASB1	IGHD6-13
ZNF876P	MIR199B	RP11-622A18.2	AB019440.50
FGFR3	MIR3154	PDCD1	IGHD3OR15-3A
C1QTNF7-AS1	NUP188	RNF10P1	CHEK2P2
RP11-608O21.1	RP11-344B5.4	FGD5	RP11-758N13.1
RP11-431M7.2	PRDM12	SAP18P3	GREM1
RP11-457P14.5	NTNG2	RP11-627J17.1	RP11-151H2.1
KIT	CELP	WDR48	EFL1P1
RN7SL424P	RP5-1031D4.3	RP11-331G2.9	SEMA4B
RP11-628A4.1	RP11-379F12.4	ZNF662	DDX11L10
GPAT3	DCLRE1CP1	MIR564	PRSS29P
SNCA-AS1	OTUD1	TMEM42	CACNG3
RP11-455G16.1	MYO3A	ALS2CL	RP11-266L9.6
LINC02437	MKX-AS1	MIR191	RP11-666O2.2
SNX25	FZD8	HEMK1	MVP
CTD-3080P12.4	CDH23	STAB1	C16orf70
RP11-325I22.4	RP11-402D21.2	CACNA2D3	GALNS
RP11-259O2.3	CNNM1	VTI1BP1	PRPF8
FBXL7	DUSP5	NIT2	AC130689.5
LINC02160	TOMM22P5	SLC12A8	RP11-19P22.7
CTD-2013M15.1	MRPS21P6	LINC01565	CTD-2008P7.1
ISL1	FANK1	RP13-685P2.9	CTD-2350C19.2
RP11-631M6.2	CYP2E1	RP11-265F19.1	RP11-848P1.7
HEXB	ANO9	CLSTN2	RP11-848P1.9
CTC-459M5.2	PANO1	RP11-109B8.2	CTD-3014M21.1
MEGF10	DNHD1	RP11-744O11.2	RSAD1
TCF7	RBMXL2	ENSG10010134904.1	RP5-1107A17.3
C5orf66-AS1	TMEM86A	LINC02028	TBC1D16
PCDHB7	SLC17A6	RP11-513G11.5	RP11-1055B8.4
CTB-157D17.2	WT1-AS	TNK2	RAB12
FGF18	ALKBH3	TMED11P	RPL7P50
CTB-31E20.1	RP11-163O19.8	RPS3AP16	MAP1S
RN7SL646P	RP11-347H15.2	RN7SKP292	ZNF101
MGAT4B	TRIM51	MIR4274	GOLGA2P9
CTB-129O4.1	BEST1	ABLIM2	CTD-3220F14.4
STMND1	SCGB1D1	RNA5SP155	CCNP
RBM24	ROM1	RP11-446J8.1	PRX
RP11-440J4.2	MALAT1	MTND5P4	PSG4
TRIM38	RP11-867G23.2	STIM2-AS1	IZUMO1
CTA-14H9.7	CDK2AP2	RP11-395I6.2	MIR519A1
POM121L6P	NUDT8	RP11-1281K21.3	RP5-1116H23.3
HLA-P	RPL37P2	LINC02380	PCMTD1P7
LINC02569	CTD-2530H12.4	LARP1BP1	FAM242B
XXbac-BPG181B23.9	CAPN5	RP11-598G2.1	RP1-310O13.7
LY6G6F	HSPB2	SGMS2	EYA2
LY6G6F-LY6G6D	HSPB2-C11orf52	HSPA4L	RP13-379O24.3
SAPCD1	APOA5	POU4F2	KIAA1671
PSMB8-AS1	CTC-89C10.1	FAM218A	ENSG10010138359.1
PSMB9	CCDC15	RP11-635L1.3
SPATS1	KCNJ5	HAND2-AS1
RIMS1	RP11-697E14.2	SEPHS2P1
IRAK1BP1	OPCML-IT2	TAF11L13
RP1-45N11.1	RP11-500M8.7	RP11-12P19.2
PRELID1P1	RP11-429A20.3	TTC23L-AS1
TCF21	KCNA1	C7
HEBP2	RP5-940J5.3	RP11-79P5.3
RP4-655C5.10	GAPDH	BHMT2
RP11-417E7.3	RNU7-1	RBMX2P5
RP5-894D12.5	RP11-705C15.2	CTC-467M3.2
AC093627.12	RNA5SP357	SLC27A6
PRKAR1B	CNTN1	CTNNA1
AC074389.5	RP11-89H19.1	PCDHGA11
AC093620.5	WNT1	ABLIM3
AC092171.2	BCDIN3D-AS1	GRPEL2-AS1
AC004895.4	TBC1D15	PDGFRL2P
FAM221A	SNRPF	CNOT8
AC006026.13	RP11-76C10.2	CTB-63M22.1
HOXA5	LINC01257	NEURL1B
PPP1R17	RP11-495K9.6	LINC01574
RP11-139E5.1	RP13-714J12.1	NSD1
IKZF1	RP11-756A22.7	DOK3
ZNF735	MLNR	RP11-451H23.2
PMS2P7	LINC01075	RNU6-645P
MAGI2-AS2	SLITRK5	HDGFL1
ARPC1B	GPC5	U91328.21
PVRIG	RPS6P23	LARP1P1
DGAT2L7P	ARHGEF7	H4C4
YBX1P2	RP11-536C10.14	H1-3
SLC26A3	RP11-597A11.3	H2AC12
DNAJB9	RP11-76P17.4	MIR3143
PTPRZ1	PELI2	HCG14
RP11-560I19.1	DACT1	HCG9P5
SSBP1	MTHFD1	TRIM31-AS1
FASTK	BANF1P1	RANP1
YBX1P4	RNU2-51P	RPL7P4
ACTR3B	CYCSP1	RPL15P4
EN2	SAMD15	MED20
AC008060.5	TMEM251	ATP6V0CP3
AC006372.5	RP11-371E8.4	RP1-261G23.5
RP11-452C13.2	RP11-179A9.4	AARS2
MIR7160	RP11-909M7.3	XXbac-BPG55C20.7
ATP6V1B2	RP11-1017G21.6	RNU6-155P
SLC39A14	RAP2CP1	CASP8AP2
RP11-582J16.3	ZBTB42	RP11-404H14.1
RP11-168F16.1	IGHJ3P	NR2E1
SDCBPP2	IGHJ5	DNAJA1P4
KCNB2	IGHJ4	NKAIN2
RP11-115D10.1	IGHJ2	RP3-523C21.2
FRG1HP	IGHD7-27	IYD
UGCG	IGHJ1P	RP11-503C24.6
NAIF1	GRAMD4P6	RP3-495K2.5
C9orf106	RP11-566K19.8	MAD1L1
RP11-643E14.3	SNORD115-23	RP11-383A19.1
BRD3OS	RN7SL539P	AMZ1
WDR5	DLL4	RP11-160E17.1
PPP1R26	SLC12A1	RBAKDN
LCN6	RP11-219B17.3	ZNF890P
STPG3	CSK	RP1-170O19.23
RP11-424E7.6	PPCDC	AC010132.10
RP11-69C17.2	SCAPER	GCK
RP11-445K13.3	GOLGA2P10	TMED4
RP11-573G6.4	ARRDC4	RNU6-326P
RP11-371A19.2	CHSY1	HUS1
ODAD2P1	RNA5SP422	RP11-548K12.11
RET	RNA5SP423	INTS4P1
C10orf53	RP11-42I10.1	RP11-746P2.6
HKDC1	GNAO1	PMS2P4
RP11-343J3.2	AC092669.6	AUTS2
TYSND1	KIAA0895L	RP11-483G21.3
RP11-104F15.9	LRRC36	FAM237B
ADAMTS14	RP11-303E16.7	PDAP1
VDAC2	RP11-463O9.2	RP4-604G5.4
LINC00857	RP11-58A18.2	RN7SL549P
PRXL2A	RP11-134D3.2	RP11-395B7.2
LDB3	RP11-863P13.4	LNCPRESS1
CYP26C1	CYBA	ENSG00000279724
ZNF518A	MVD	MIR4467
TLX1	CTU2	RP11-514P8.6
RBM20	CDT1	RPL23AP95
CCDC172	RP11-830F9.5	RP4-568B10.1
LINC01167	ENSG10010138505.1	FAM71F1
VENTX	SLC47A1	CCDC136
RP11-122K13.15	EIF1P5	ZC3HAV1
SPRN	ANKRD13B	RNU6-206P
DUX4L25	AC131056.3	MTND2P5
PGGHG	CISD3	RP4-800G7.1
LMNTD2	HSPB9	BET1P1
KRTAP5-5	HOXB-AS1	RP5-912I13.1
TNNT3	LINC02086	RP5-1015O24.1
MYOD1	CTD-2377D24.4	RP5-1142J19.1
RP4-683L5.1	NGFR	MIR153-2
PTPRJ	RP11-304F15.4	DLGAP2
RP11-872D17.4	CTB-22K21.2	CTD-2281E23.1
SSRP1	PPM1E	RP11-685B14.3
YPEL4	SMIM6	RP11-618M23.1
CLP1	GCGR	LZTS1
MS4A13	RP11-820I16.4	TNFRSF10C
RNU6-933P	PRELID3A	SINHCAFP3
PLAAT2	RP11-454P7.4	RP11-675F6.4
KCNK4	ST8SIA5-DT	MIR548AO
KCNK4-TEX40	DAZAP1	RPS29P2
CATSPERZ	PRR36	RP11-1134I14.4
CCDC88B	RPL10P16	RP11-941H19.2
TM7SF2	CC2D1A	RP11-120I21.3
RP11-867G23.3	CTC-526N19.1	RPS26P6
CCS	MAP3K10	MIR548A3
C11orf86	EGLN2	RP11-706C16.13
MIR6860	ZNF45-AS1	LY6L
GRK2	CTB-191K22.5	LY6H
ANO1	ZNF610	GRINA
SHANK2-AS2	MIR1323	SLC52A2
KRTAP5-10	MIR372	MIR939
ZNF705E	SYT5	DNAI1
CTD-2537O9.1	NLRP8	RP11-195F19.9
PIWIL4	ZSCAN5A-AS1	MELK
FUT4	ZNF552	FRMPD1
PGR-AS1	PRND	UNQ6494
GRIA4	POLR3F	RP11-118F2.2
CUL5	FRG1DP	FGD3
C11orf87	REM1	BARX1-DT
RNA5SP351	CBFA2T2	RP11-498P14.5
TEX12	RP1-300I2.2	RP11-498P14.4
ZBTB16	RP11-347D21.5	RP11-23B15.5
RP11-831A10.4	SLC9A8	RP11-535C21.3
BSX	BCAS4	ACTG1P19
RP11-677M14.2	AC005808.3	OR1K1
PKNOX2	RNU7-14P	NR5A1
KCNJ1	RP5-907D15.3	WDR38
AP004782.1	ZNF831	CFAP157
ERC1	MIR3195	CRAT
IQSEC3P1	MIR1-1HG	RP11-83J21.3
RP11-253E3.1	RP4-697K14.15	LCN9
LPAR5	ZGPAT	TMEM250
RP4-761J14.10	AP001057.1	RP13-122B23.13
PTMS	LINC01659	XXyac-YR21CG7.1
MIR141	MYO18B	LASTR
U47924.29	SEZ6L	ITIH5
PEX5	KDELR3	RP11-544P1.3
RP11-90D4.8	SREBF2	RNA5SP300
RIMKLB	LL22NC03-121E8.3	SUV39H2-DT
RPL13AP20	SELENOO	RNU6-270P
HTR7P1		CKS1BP2
RP11-377D9.3		PRDX2P2
RP11-405A12.2		CCNY
RP11-776A13.1		ANKRD30A
RP11-627K11.1		RPL9P21
DDN-AS1		CH17-360D5.2
PRPH		LINC02651
RP11-469H8.8		RP11-205A8.4
KRT18		FAM32CP
RP11-793H13.11		RP11-342M3.1
TARBP2		ENSG10010134680.1
RP11-834C11.6		MIR346
RP11-603J24.9		LINC00866
RP11-977G19.14		SPCS2P2
GPR182		FGF8
STAC3		RP11-302K17.4
PABPC1P4		INA
RP11-567C2.1		CALHM3
ANO4		RP11-57H14.5
DAO		RP11-338O1.2
LINC01486		YBX2P1
SDSL		FAM53B
RP1-278C19.8		RP11-12J10.4
Metazoa_SRP		EBF3
TCTN2		RP13-317D12.3
RP11-83B20.7		TH
RP11-83B20.10		AC124057.5
RP11-474D1.4		AC124057.5
RP11-243M5.3		SWAP70
RP11-897M7.3		HMGB1P40
FAM230C		KIAA1549L
SLC35E1P1		CD82
PABPC3		MADD-AS1
CDK8		OR9I2P
RP11-95G6.1		OR4D11
CCNA1		AP000442.1
PCDH17		MS4A3
RP11-95F22.1		C11orf98
RP11-473M10.4		C11orf98
CLDN10-AS1		NPAS4
RAB20		CTSF
CTD-2311B13.2		RNU4-39P
MNAT1		RHOD
RP11-1112J20.2		RNU6-1238P
PARP1P2		PTPRCAP
RP11-463C8.7		PTPRCAP
SLIRP		RP11-802E16.3
SERPINA4		FAT3
SERPINA4		RP11-563P16.1
GSC		RP11-667M19.5
LINC02325		ENSG10010135983.1
MIR495		LINC02698
RP11-1029J19.4		CD3G
AMN		SETP16
AL928654.7		FOXR1
IGHD4-23		RP11-334E6.4
IGHD3-9		POU2F3
IGHD4-4		RP11-811I7.2
IGHV3-53		OR8B9P
SNORD115-5		LINC00940
SNORD115-8		OTUD4P1
SNORD115-29		RP3-377H17.4
SNORD115-39		TNFRSF1A
RP13-395E19.2		H2AJ
RP11-814P5.1		TIMM17BP1
EIF2AK4		BRI3P2
RP11-64K12.9		RNU6-600P
CHAC1		RPL32P27
FOXB1		DHH
HNRNPA1P5		TMDD1
RN7SL429P		KRT2
NEIL1		LACRT
TMC3-AS1		MYL6
ACAN		RBMS1P1
MAN2A2		NTN4
RN7SL209P		RPL7AP60
MPG		RP11-64B16.3
Z69890.1		ARL6IP4
WDR90		RP11-83B20.5
RHBDL1		RP11-243M5.1
JMJD8		NUP58
CCDC78		WASF3
LA16c-395F10.2		RP11-321C24.4
MMP25		DPPA3P3
NAA60		OR10G1P
NUDT16L1		TRAJ42
CTB-31N19.7		KHNYN
VWA3A		RP11-964E11.2
AC009133.17		LRRC9
RP11-196G11.3		CTD-2302E22.1
RP11-491F9.1		PLEKHH1
RP11-189E14.3		RP1-146I3.1
HEATR3		RP11-588P7.1
MT1L		SNORA79
MT1M		DEGS2
MT1DP		BEGAIN
MT1H		MEG3
MT1IP		DIO3
LINC00920		LBHD2
CMTM3		NUDT14
HSF4		TMEM121
THAP11		IGHE
RP11-343C2.9		IGHD5-18
RP11-343C2.7		IGHV4-59
RP11-106J23.1		BCAR1P2
ZNRF1		MKRN3
RP11-331F4.5		SNORD115-2
CMIP		SNORD115-42
LINC02135		ULK4P3
FOXF1		RP11-1000B6.5
RP11-863P13.1		EXD1
RP11-863P13.3		PDIA3P2
MIR4722		CTD-2651B20.9
RP11-830F9.7		RP11-718O11.1
LINC02138		IGDCC4
VPS9D1-AS1		SCARNA14
ALOX15P1		PSTPIP1
SENP3		CSPG4P13
SHISA6		RP11-335K5.2
SCDP1		CSPG4P5
PHF12		RP11-553E24.1
RNU4-34P		AGBL1-AS1
CDK5R1		MIR9-3HG
CSF3		RP11-617F23.2
WIPF2		ST8SIA2
P3H4		RP11-255M2.3
MLX		PGPEP1L
TMEM106A		CTD-3076O17.1
RP11-6N17.6		RNU6-322P
THRA1/BTR		RP11-66B24.7
HOXB9		HBAP1
CALCOCO2		LA16c-407A10.3
NXPH3		TPSP2
MSI2		C16orf91
MIR6080		NOXO1
LINC00674		AC005606.15
CDK3		AC005606.15
LINC00868		TRAF7
RENO1		BRICD5
BAHCC1		AJ003147.9
RP11-1055B8.1		VASN
MIR8078		RBFOX1
CABLES1		RP11-82O18.2
RP11-761D8.1		RP11-719K4.6
NDUFS7		RP11-1102P22.3
IZUMO4		CHP2
AC006538.9		HS3ST4
NMRK2		RP11-142A12.1
RANBP3		CTD-3203P2.3
RETN		RP11-231C14.6
CTD-3193O13.12		C16orf92
ZNF426-DT		HERC2P5
RAVER1		AGGF1P4
MISP3		RP11-80F22.8
MIR1199		C2orf69P1
RN7SL842P		RNA5SP425
CYP4F22		MTND4LP25
CYP4F11		SNX20
CTD-3222D19.5		NPAP1L
CTD-3222D19.5		CA7
CTD-2538G9.3		RP11-615I2.6
NWD1		DDX19A-DT
RP11-678G14.4		RP5-991G20.6
CTD-2057D4.3		RP11-252E2.2
ZNF527		TMEM231
SELENOKP1		RP11-358L22.3
DYRK1B		SLC38A8
AC006129.1		LA16c-352F7.1
DMRTC2		RP11-899L11.4
ARHGEF1		RP4-536B24.2
PSG7		APRT
ZNF283		CTD-2555A7.1
APOC1		SPATA2L
HSD17B14		RP11-1260E13.1
PLEKHA4		PAFAH1B1
C19orf73		ALOX12P2
SLC17A7		RP11-1099M24.6
FLT3LG		RP11-799N11.1
NAPSA		MYHAS
MIR125A		RPL7AP65
MIR520D		AC004702.2
MIR517B		H3P41
CACNG6		PROCA1
AC008746.10		RP11-321A17.3
ZNF547		AC005562.1
TRAPPC2B		RNU6-298P
AC003002.4		NF1
ZNF549		OOSP1P2
CTD-2368P22.1		TBC1D3F
SNPH		RNU6-489P
SIRPD		IGFBP4
PDYN-AS1		HAP1
RP11-128M1.1		MAP3K14
PANK2		PRAC2
SHLD1		ENSG10010138771.1
SNAP25		PPP1R9B
RP4-777L9.2		EPN3
PCSK2		RP11-349A8.3
NKX2-2-AS1		RP11-1003J3.1
RP4-760C5.1		CD300A
RNA5SP532		CD300H
MCTS2P		UBE2O
HCK		C17orf99
RP11-410N8.1		RP11-559N14.6
RP4-550H1.7		LGALS3BP
TGIF2		RBFOX3
CTD-2308N23.5		MIR657
CTD-2308N23.4		P4HB
FAM83D		RP11-498C9.2
TOP1		RP13-20L14.1
RP5-881L22.6		MIR4525
MIR3646		RP11-474N24.6
LINC01260		PMM2P2
LINC01260		LDLRAD4
MATN4		LDLRAD4-AS1
ACOT8		RN7SL745P
SLC13A3		RMC1
RP4-569M23.5		RP11-8H2.1
RIPOR3		RP11-1151B14.1
C20orf85		MRPS5P4
LINC01718		CTD-2382H12.1
MIR1-1		OR4G3P
ENSG10010139979.1		CNN2
HAR1A		CTB-31O20.6
MIR3196		KLF16
RNU6-994P		CTB-31O20.2
CHRNA4		CTB-31O20.9
RP11-261N11.8		AC006538.1
KCNQ2		ZNF556
KCNQ2-AS1		AC005786.7
RTEL1-TNFRSF6B		CACTIN-AS1
ABHD16B		ZFR2
bP-21264C1.2		GTF2F1
CNN2P7		RP11-1137G4.5
FRG1GP		MBD3L3
POTEH		CTD-3020H12.3
P2RX6P		RDH8
POM121L8P		SLC44A2
ABHD17AP5		MIR4748
SPECC1L		CNN1
SPECC1L-ADORA2A		CYP4F24P
MTMR3		LLNLR-249E10.1
SIRPAP1		UCA1
APOL5		ABHD8
MGAT3		DDA1
RP11-12M9.3		RNA5SP468
PHETA2		CTC-559E9.9
SERHL2		AC006539.2
TRABD		ERVK-28
MAPK8IP2		RNA5SP472
		CTD-2540B15.9
		UBA2
		FXYD7
		AC002128.5
		ZBTB32
		LINC01529
		AF038458.5
		ZNF114-AS1
		ODAD1
		CGB8
		SLC6A21P
		MIR4749
		PTOV1-AS2
		MYH14
		CTD-2560K21.6
		KLK1
		CTC-518B2.9
		ZNF615
		ZNF816-ZNF321P
		AC009892.2
		DNAAF3
		ISOC2
		CTD-2537I9.15
		ZNF805
		ZNF8
		ZNF8-ERVK3-1
		A1BG-AS1
		ZNF837
		SMOX
		RRBP1
		RP4-568F9.6
		RP11-227D2.3
		BPIFB3
		EPB41L1
		TTI1
		RP3-461P17.9
		RPL35AP
		RNU7-173P
		RNU7-144P
		RPS4XP3
		PMEPA1
		RP4-614C15.3
		RP11-11M20.2
		OSBPL2
		LAMA5-AS1
		SLCO4A1-AS1
		MIR124-3
		FLJ16779
		SIK1B
		bP-2171C21.3
		TUBAP1
		EVA1C
		AP000318.2
		AP001628.7
		KRTAP10-1
		RNU6-225P
		XXbac-B562F10.12
		AIFM3
		LL22NC03-30E12.11
		RSPH14
		GSTT2B
		POM121L10P
		EMID1
		RNU7-167P
		RP4-742C19.12
		ENTHD1
		RP4-669P10.20
		NFAM1
		EFCAB6-DT
		PHF21B
		RP6-109B7.5
		PRR34-AS1
		CELSR1
		RP11-191L9.4
		ABC10-44372100G24.1
