# Supplementary material for: Methylomic Signature and Epigenetic Damage Modulation of Bronte Pistachio (Pistacia vera L.) Hydrophilic Extract in Differentiated CaCo-2 Cells
Source: Nutrients. 2025 Aug 19;17(16):2678. doi: 10.3390/nu17162678 (PMC12389270; doi:10.3390/nu17162678)
Supplement: Supplementary file 1 [file nutrients-17-02678-s001.zip › S4_venn_BPHE30_effect_on_As_and_AZA.xls]

## Sheet: venn_BPHE30_on_As_and_AZA
Effects of BPHE30 – Total				Effects of BPHE – Hypo-methylated				Effects of BPHE – Hyper-methylated
As+BPHE30	AZA+BPHE30	As+BPHE30:AZA+BPHE30		As+BPHE30	AZA+BPHE30	As+BPHE30:AZA+BPHE30		As+BPHE30	AZA+BPHE30	As+BPHE30:AZA+BPHE30
MTND2P28	KLHL17	ANKRD65		FAM41C	KLHL17	BSND		MTND2P28	HES4	Y_RNA
FAM41C	HES4	MFN2		UBE2J2	UBIAD1	AC093326.3		ATAD3C	ANKRD65	Y_RNA
UBE2J2	RP3-395M20.12	Y_RNA		ANKRD65	CYP4X1	NRP2		RP5-907A6.1	RP3-395M20.12	RP11-239E10.2
ATAD3C	TAS1R1	BSND		EEF1DP6	RP3-333A15.1	RP13-131K19.6		TARDBP	TAS1R1	Y_RNA
RP5-907A6.1	CA6	Y_RNA		RNF207	CCDC18	RP11-346J10.3		PRAMEF25	CA6	Y_RNA
EEF1DP6	SRM	SNORA70H		RP11-338N10.3	CH17-353B19.2	LINC00847		LINC01783	SRM	LRRTM4-AS1
RNF207	UBIAD1	RPL10P4		CTA-215D11.4	CIART	MIR3154		RNU1-6P	MFN2	Y_RNA
RP11-338N10.3	KAZN	RP11-239E10.2		UBE4B	RHBG	ECHDC3		ZBTB40	KAZN	RP11-77P16.5
CTA-215D11.4	OTUD3	Y_RNA		MFN2	CD1D	CACNB2		CNR2	OTUD3	PDE6B
UBE4B	ELOA	Y_RNA		PRAMEF4	LINC02819	RP11-697E14.2		STX12	ELOA	RNF212
TARDBP	OPRD1	AC093326.3		CLCNKA	RP1-10C16.1	KLRK1		HCRTR1	OPRD1	FAM218A
PRAMEF4	CYP4X1	LRRTM4-AS1		IGSF21-AS1	DNM3	KLRK1		LINC01685	RP11-334A14.8	Y_RNA
PRAMEF25	RP11-334A14.8	Y_RNA		PAX7	NDUFAF4P4	RP11-277P12.6		SMAP2	FOXD3	Y_RNA
CLCNKA	FOXD3	Y_RNA		LINC02596	AXDND1	KLRC3		MIR6733	RNU6-1246P	Y_RNA
LINC01783	RP3-333A15.1	Y_RNA		C1QA	LINC01686	RP11-123M21.1		RP1-18D14.7	RP11-427B20.1	Y_RNA
RNU1-6P	RNU6-1246P	LINC01305		RNU6-424P	LINC01351	RP11-297C4.2		RP11-67L3.7	RP5-1065J22.4	XXbac-BPG181B23.9
IGSF21-AS1	RP11-427B20.1	Y_RNA		ZBTB8A	RP11-107G24.4	PPM1E		GADD45A	DENND2C	NT5E
PAX7	CCDC18	NRP2		RP11-342M1.7	LINC01865			RP11-550H2.2	NAP1L4P1	RP11-417E7.3
LINC02596	RP5-1065J22.4	AC090044.2		EFCAB14-AS1	RNF144A			IFI44L	RP4-712E4.1	RP1-170O19.14
ZBTB40	DENND2C	RP13-131K19.6		EFCAB14	DPYSL5			CLCA4	RP4-712E4.2	ENSG10010134679.1
C1QA	NAP1L4P1	Y_RNA		TXNDC12-AS1	AC103563.8			RP5-896L10.1	CH17-472G23.1	ASL
CNR2	RP4-712E4.1	Y_RNA		RP11-5P4.4	MAL			CD2	CH17-3B23.3	GS1-259H13.13
RNU6-424P	RP4-712E4.2	Y_RNA		RPSAP65	SEMA4C			CH17-270A2.1	SRGAP2C	LLCFC1
STX12	CH17-472G23.1	CHST13		IL12RB2	MIR4265			SSBL4P	FAM91A3P	Y_RNA
HCRTR1	CH17-3B23.3	RP11-77P16.5		PIN1P1	MYO7B			NBPF13P	RNVU1-28	Y_RNA
ZBTB8A	SRGAP2C	RPL7P16		ZRANB2-AS1	KLF2P2			FLG-AS1	C1orf54	C9orf106
LINC01685	FAM91A3P	RP11-442N1.2		LINC01360	LINC01881			HRNR	MRPS21	RP11-573G6.4
SMAP2	RNVU1-28	Y_RNA		PALMD	AC090044.2			CRCT1	RP11-316M1.3	ARMC3
RP11-342M1.7	CH17-353B19.2	Y_RNA		LINC01307	SATB1-AS1			IVL	DCST2	HKDC1
MIR6733	C1orf54	PDE6B		MIR197	ZNF662			RNU6-160P	SCAMP3	RP11-574K11.8
EFCAB14-AS1	CIART	RNF212		MIR4256	QRICH1			S100A14	SLC25A44	TMEM254
EFCAB14	MRPS21	Y_RNA		PEX11B	DOCK3			SLC39A1	UFC1	RP11-56M3.2
RP1-18D14.7	RP11-316M1.3	ADAD1		OTUD7B	MIR4787			RP11-422P24.15	USP21	VENTX
TXNDC12-AS1	DCST2	FAM218A		RP11-107M16.2	RN7SL418P			RP11-422P24.9	RGS4	Y_RNA
RP11-67L3.7	SCAMP3	RNA5SP174		INTS3	RP11-93K22.15			RP11-284F21.7	KIAA1614	KRTAP5-10
RP11-5P4.4	SLC25A44	Y_RNA		RP11-216N14.5	EIF2A			ELL2P1	SNORA70H	Y_RNA
RPSAP65	RHBG	RP11-445O3.1		RP11-307C12.12	ATP11B			KCNJ9	RPL10P4	GRIA4
IL12RB2	CD1D	Y_RNA		CD5L	ABCF3			HSPA7	ATP2B4	RP11-89H19.1
GADD45A	LINC02819	Y_RNA		ACKR1	TNK2			RGS5-AS1	LAX1	RP11-46H11.12
PIN1P1	UFC1	RP11-346J10.3		SLAMF8	C1QTNF7-AS1			RP11-77M5.1	SOX13	DHRS4
ZRANB2-AS1	USP21	MEGF10		RP11-226L15.1	RP11-446J8.1			RP11-102C16.3	RHEX	Y_RNA
LINC01360	RGS4	PCDHA5		GLRX5P2	PARM1			GPA33	C1orf147	C14orf132
RP11-550H2.2	RP1-10C16.1	PCDHGA7		UHMK1	RP11-628A4.1			TBX19	CR1	AC138649.1
IFI44L	DNM3	PCDHGB8P		UAP1	RP11-395C17.1			RP4-800F24.1	RP11-385M4.5	Y_RNA
CLCA4	NDUFAF4P4	Y_RNA		U3	RNA5SP174			FMO6P	TFDP1P1	Y_RNA
RP5-896L10.1	AXDND1	Y_RNA		LMX1A-AS2	RP11-310P5.2			RNA5SP67	RNA5SP77	SCG3
PALMD	KIAA1614	LINC00847		MIR199A2	BRD9P2			LINC01645	RP4-781K5.7	Y_RNA
LINC01307	LINC01686	Y_RNA		FAM163A	WDR36			TOR3A	RP11-261C10.7	MPV17L
MIR197	LINC01351	XXbac-BPG181B23.9		RP11-538D16.2	MEGF10			RNA5SP70	LINC01347	MPV17L
MIR4256	ATP2B4	Y_RNA		RP11-382D12.1	PCDHGA7			TEDDM1	FGFR3P6	DUX4L46
CD2	LAX1	Y_RNA		PDC	RN7SL68P			PRG4	AC113607.3	MT1E
PEX11B	SOX13	NT5E		SNORA70H	RARS1			PLA2G4A	SNTG2	RNU6-1110P
CH17-270A2.1	RHEX	Y_RNA		RPL10P4	EIF4E1B			RP5-1011O1.3	LPIN1	Y_RNA
SSBL4P	C1orf147	Y_RNA		LEMD1-AS1	MGAT4B			RGS1	LINC00954	RP11-134D3.2
NBPF13P	CR1	RP11-417E7.3		CR1L	CFB			CDC73	GDF7	RP11-863P13.4
OTUD7B	RP11-385M4.5	RP1-170O19.14		CD46P1	DNAH8			FAM204BP	FAM166C	RP11-466A19.7
FLG-AS1	TFDP1P1	ENSG10010134679.1		SNORA16B	RP11-812I20.2			CH17-84K15.2	IFT172	SNORD1A
RP11-107M16.2	RNA5SP77	ASL		ESRRG	SMPDL3A			RP11-38J22.3	RP11-713D19.1	RENO1
HRNR	RP4-781K5.7	GS1-259H13.13		MTARC1	EEPD1			ADORA2BP1	ENSG10010135940.1	RP11-835E18.6
CRCT1	RP11-261C10.7	Y_RNA		RP11-295M18.8	DBNL			RP11-75I2.3	AC079250.1	DMRTC2
IVL	LINC01347	Y_RNA		LINC01705	RP11-548K12.13			PRELID1P5	MEIS1-AS3	PANK2
RNU6-160P	RP11-107G24.4	LLCFC1		DNAH14	RP11-328P23.3			TRAF5	OR7E91P	SLC12A5-AS1
S100A14	FGFR3P6	Y_RNA		RPS3AP7	AC007003.1			RP5-1111A8.3	RP11-523H20.6	LINC01523
INTS3	LINC01865	Y_RNA		RP5-858B6.4	MAGI2-AS2			MORF4L1P1	RETSAT	LINC01270
RP11-216N14.5	AC113607.3	RP11-17A4.2		KCNK1	CROT			FAM177B	VAMP8	LINC01718
SLC39A1	SNTG2	Y_RNA		RP11-488L4.2	RP5-1121E10.2			RNU4-57P	TEX37	ENSG10010139979.1
RP11-422P24.15	RNF144A	Y_RNA		SLC35F3	ENSG10010137939.1			TRIM67	ANKRD36BP2	LINC01666
RP11-422P24.9	LPIN1	MIR3154		RP5-855F14.4	ST7			HNRNPU	KMT5AP2	AP001057.1
RP11-307C12.12	LINC00954	C9orf106		RN7SKP195	ST7-OT4			RP11-634B7.4	CIAO1	Y_RNA
RP11-284F21.7	GDF7	RP5-1119O21.2		RP11-177F15.1	AKR1B15			AC093390.1	NMS	EIF3L
CD5L	FAM166C	ECHDC3		RNU5F-8P	TRBV6-1			RP11-494G9.1	MAP4K4
ELL2P1	DPYSL5	CACNB2		OPN3	FASTK			ENSG10010136800.1	RP11-332H14.1
ACKR1	IFT172	RP11-573G6.4		OR2W3	HTR5A			LINC01808	AC012442.5
SLAMF8	RP11-713D19.1	ARMC3		OR2T8	AC006372.4			AC011239.1	PGM5P4
RP11-226L15.1	ENSG10010135940.1	Y_RNA		RPL23AP25	RP11-421P23.2			NDUFB4P4	HTR5BP
KCNJ9	AC079250.1	HKDC1		MYT1L-AS1	AC084082.3			AC015977.6	TMEM37
GLRX5P2	MEIS1-AS3	RP11-574K11.8		AC092687.3	MIR5680			AC106870.2	GLI2
HSPA7	OR7E91P	Y_RNA		AC092687.4	DEPTOR			RNA5SP90	NOC2LP1
UHMK1	RP11-523H20.6	TMEM254		AC062028.1	GRINA			RASGRP3	CCDC74A
UAP1	RETSAT	RP11-56M3.2		MIR4429	MELK			RNU6-951P	NBEAP2
RGS5-AS1	VAMP8	VENTX		AC096559.2	NAA35			LINC01883	THSD7B
RP11-77M5.1	TEX37	OR52N4		DNAJC27-AS1	TUBBP5			AC074366.3	AC078882.1
U3	ANKRD36BP2	Y_RNA		LINC01381	DUSP8P5			RPS13P3	KIF5C
LMX1A-AS2	KMT5AP2	MYOD1		DNMT3A	RBM20			SIX2	TBR1
RP11-102C16.3	AC103563.8	KRTAP5-9		CAD	MIR3663			EPAS1	DLX1
GPA33	MAL	KRTAP5-10		SLC4A1AP	RP11-168C9.1			RP11-477N3.1	PDK1
TBX19	CIAO1	Y_RNA		SNORD53B	SPRN			RNU6-634P	LINC01305
RP4-800F24.1	SEMA4C	GRIA4		TTC27	IGF2-AS			RP11-481J13.1	HOXD10
FMO6P	NMS	RP11-697E14.2		LTBP1	TUB-AS1			AC007179.1	HAGLR
MIR199A2	MAP4K4	RP11-500M8.7		CDC42EP3	AMPD3			RP11-355B11.1	RP11-387A1.6
RNA5SP67	RP11-332H14.1	RP11-705C15.2		CYP1B1	RP1-239B22.6			RNU6-100P	AC007319.1
LINC01645	MIR4265	KLRK1		ARHGEF33	RP11-810P12.1			AC007403.3	AOX1
TOR3A	AC012442.5	KLRK1		ENSG10010137772.1	PPP1CA			ANKRD53	CASP10
FAM163A	PGM5P4	RP11-277P12.6		LINC01119	CTD-2530H12.4			NAGK	KIAA2012
RNA5SP70	HTR5BP	KLRC3		LINC01888	RP11-728F11.4			RNU6-105P	PCED1CP
RP11-538D16.2	TMEM37	RP11-89H19.1		ALMS1-IT1	KCNJ1			ENSG10010140147.1	LINC01963
TEDDM1	GLI2	RP11-123M21.1		LYARP1	RP5-1063M23.4			AC007099.2	MIR3131
RP11-382D12.1	MYO7B	RP11-46H11.12		RNU6-685P	PHC1			MRPL19	MOGAT1
PRG4	NOC2LP1	DHRS4		Y_RNA	NDFIP1P1			SUPT4H1P1	AC073254.1
PDC	KLF2P2	Y_RNA		GNLY	NEUROD4			GCFC2	EFHD1
PLA2G4A	CCDC74A	C14orf132		GPR160P1	ATXN7L3B			TCF7L1-IT1	RN7SL32P
RP5-1011O1.3	NBEAP2	AC138649.1		IGKV5-2	PEBP1			POLR1A	RNPEPL1
RGS1	THSD7B	SNORD116-13		ITPRIPL1	RP11-95G6.1			IGKV3D-20	LINC01266
CDC73	AC078882.1	Y_RNA		AC016994.2	DNAJC15			SOWAHCP5	TRNT1
FAM204BP	KIF5C	Y_RNA		RP11-519H15.1	GAS6-DT			AC009237.2	EDEM1
LEMD1-AS1	TBR1	SCG3		SLC5A7	DHRS4L2			TRIM43	AC096921.2
CH17-84K15.2	DLX1	Y_RNA		AC115115.4	RP11-468E2.12			FAHD2CP	ZKSCAN7-AS1
RP11-38J22.3	PDK1	SEMA4B		PSD4	PSEN1			CNGA3	ACTL11P
CR1L	HOXD10	MPV17L		DPP10-AS2	ACOT1			AC092675.4	CYB561D2
CD46P1	HAGLR	MPV17L		Y_RNA	DLST			LINC02611	CISH
ADORA2BP1	RP11-387A1.6	RP11-297C4.2		CYCSP8	CTD-3075F15.1			LIPT1	ALAS1
RP11-75I2.3	AC007319.1	DUX4L46		AC114763.1	VASH1			RP11-38C17.1	TLR9
PRELID1P5	AOX1	MT1E		MTND2P19	RP11-463C8.7			LINC01796	RP11-330H6.5
TRAF5	CASP10	RNU6-1110P		Y_RNA	AL928654.7			AC018730.4	ITIH4-AS1
SNORA16B	KIAA2012	Y_RNA		EPC2	IGHV3-71			AC068057.1	RPS15P5
RP5-1111A8.3	PCED1CP	RP11-134D3.2		USP8P2	RP11-566K19.6			SNORA72	RP11-85I21.1
ESRRG	LINC01963	RP11-863P13.4		GALNT13	SNORD107			AC009505.4	RARRES2P1
MORF4L1P1	MIR3131	CTD-2008P7.1		RNA5SP107	RN7SL539P			ECRG4	UPK1B
MTARC1	MOGAT1	RP11-466A19.7		B3GALT1	RP11-247C2.2			SULT1C2P1	CHST13
RP11-295M18.8	AC073254.1	KIF2B		GAD1	ABHD17C			CHCHD5	RP11-265F19.1
LINC01705	EFHD1	PPM1E		CYBRD1	RN7SL346P			IL36G	RPL7P16
FAM177B	RN7SL32P	SNORD1A		AC013410.1	MAN2A2			AC009312.1	MRPS22
RNU4-57P	RNPEPL1	RENO1		LINC01305	CAPN15			LINC01889	RP11-442N1.2
DNAH14	LINC01881	RP11-835E18.6		RNU6-763P	LA16c-380A1.2			MED15P5	RP11-80H8.3
RPS3AP7	LINC01266	DMRTC2		NUDCP2	MRPS34			RPL19P4	CHST2
RP5-858B6.4	TRNT1	PSG4		MIR4437	EME2			PLEKHB2	RP11-206M11.7
TRIM67	EDEM1	ZNF45-AS1		Y_RNA	SYNGR3			HNMT	LINC01213
KCNK1	SATB1-AS1	MIR518A1		AC133106.2	TRAF7			AC062032.1	CLRN1
RP11-488L4.2	AC096921.2	ZNF471		KDM3AP1	C16orf71			AC023469.2	ARHGEF26
SLC35F3	ZNF662	ZNF552		RPS17P8	C2orf69P1			CCDC148-AS1	RP11-555M1.3
RP5-855F14.4	ZKSCAN7-AS1	ZNF274		RP11-486F17.1	RNA5SP408			AC009487.5	RP11-109B8.2
RN7SKP195	QRICH1	ZNF584		C2orf80	RP11-329J18.5			RNU6-627P	MIR7977
RP11-177F15.1	ACTL11P	OXT		LANCL1-AS1	TANGO6			GORASP2	MIR4448
RNU5F-8P	CYB561D2	PANK2		RNA5SP119	RP11-899L11.4			MAP3K20	EIF4G1
OPN3	CISH	Y_RNA		VWC2L-IT1	CWC25			HOXD8	CHRD
HNRNPU	DOCK3	FAM242B		RN7SKP43	ENSG10010135762.1			RNA5SP112	RNU2-11P
RP11-634B7.4	MIR4787	REM1		IHH	RN7SL745P			AC073834.3	NRROS
OR2W3	ALAS1	RP1-138B7.6		AC053503.6	HMSD			RNU6-629P	PIGX
OR2T8	TLR9	SLC12A5-AS1		RP11-384O8.2	LINC01775			ITGAV	RNU6-646P
RPL23AP25	RP11-330H6.5	LINC01523		MRPL44	CACTIN-AS1			FAM171B	PDE6B-AS1
AC093390.1	ITIH4-AS1	LINC01270		MIR4439	AC007292.7			AC067945.2	ATP5ME
MYT1L-AS1	RPS15P5	LINC01718		C2orf83	TNFSF14			AC013401.1	AC139887.4
AC092687.3	RP11-85I21.1	MIR3195		LINC01173	CTD-2207O23.10			PCGEM1	AC078852.2
AC092687.4	RN7SL418P	ENSG10010139979.1		SH3BP4	PNPLA6			RPL4P7	RP11-1258F18.1
AC062028.1	RARRES2P1	LINC01666		MIR6811	MIR181C			AOX3P-AOX2P	RP13-582L3.4
MIR4429	UPK1B	AP001057.1		CNTN6	ZNF345			MPP4	RNA5SP155
RP11-494G9.1	RP11-93K22.15	Y_RNA		TPRXL	RN7SL368P			CDK15	CD38
AC096559.2	RP11-265F19.1	EIF3L		RP11-632N2.1	DKKL1			SNORD70	RP11-79N22.1
ENSG10010136800.1	MRPS22			ZNF385D-AS2	ZNF320			AC007879.1	LIMCH1
LINC01808	RP11-80H8.3			ACAA1	ZNF471			LINC02862	RP11-457P14.5
AC011239.1	CHST2			HNRNPA1P21	ZNF552			SMARCAL1	LINC02480
DNAJC27-AS1	RP11-206M11.7			LARS2	PROCR			RPL37A-DT	UGT2B7
LINC01381	LINC01213			PRSS44P	MMP24			ZNF142	PRDM8
DNMT3A	EIF2A			RP11-1029M24.1	RP1-66N13.4			MIR4268	RP11-562F9.4
NDUFB4P4	CLRN1			CELSR3	DOK5			UGT1A9	RP11-13F20.1
AC015977.6	ARHGEF26			XXcos-LUCA16.1	MIR3195			UGT1A4	ADAD1
CAD	RP11-555M1.3			ADAMTS9-AS2	BHLHE23			AC079135.1	RNU4-87P
SLC4A1AP	RP11-109B8.2			SAMMSON	MIR4326			MIR4269	HAND2-AS1
SNORD53B	MIR7977			Metazoa_SRP	FNDC11			MTERF4	LINC02437
AC106870.2	ATP11B			RNU6-386P	SC22CB-56B3.1			PASK	AGGF1P1
RNA5SP90	MIR4448			OR5AC2	LA16c-2F2.8			LINC01880	CTD-2083E4.7
TTC27	ABCF3			Y_RNA	CLCP1			AC090044.2	RP11-661C8.2
LTBP1	EIF4G1			Y_RNA	CTA-246H3.13			SRGAP3-AS2	SLC6A18
RASGRP3	CHRD			RP11-696F10.1	CTA-246H3.14			TATDN2	RP11-445O3.1
CDC42EP3	TNK2			CD96	GRK3			RP11-415F23.3	MARK2P5
CYP1B1	RNU2-11P			H2BP3	RP1-293L6.1			AC132807.1	FBXL7
RNU6-951P	NRROS			ZBTB20-AS1	SERHL			UBE2E2	CDH18-AS1
LINC01883	PIGX			FBXO40	ADM2			RP11-317L10.1	LINC02160
AC074366.3	RNU6-646P			CD86				LINC02084	OXCT1-AS1
ARHGEF33	PDE6B-AS1			PDIA5				MIR128-2	CTD-2201E18.6
RPS13P3	ATP5ME			ALG1L				EXOG	ANXA2R
ENSG10010137772.1	AC139887.4			CHST13				TGM4	ISL1
SIX2	AC078852.2			NUP210P3				CCR5	RP11-631M6.2
EPAS1	RP11-1258F18.1			COL6A5				ENSG10010136411.1	RGS7BP
LINC01119	RP13-582L3.4			COL6A6				HEMK1	SV2C
RP11-477N3.1	RNA5SP155			RPL7P16				CACNA1D	MTCO1P22
RNU6-634P	C1QTNF7-AS1			CEP70				LMOD3	CTD-2128F4.1
RP11-481J13.1	CD38			RP11-442N1.2				CCDC137P	APC
AC007179.1	RP11-446J8.1			RP11-764I5.3				RP11-314M24.1	LINC02148
RP11-355B11.1	RP11-79N22.1			RNU7-47P				RNU2-28P	KRT18P16
RNU6-100P	LIMCH1			LINC02010				LINC02008	IRF1
AC007403.3	RP11-457P14.5			RP11-651P23.5				ARMC10P1	TCF7
LINC01888	LINC02480			LINC01998				OR5H2	MIR874
ANKRD53	UGT2B7			AADAC				OR5K4	MATR3
NAGK	PARM1			Y_RNA				OR5K2	SNHG4
RNU6-105P	RP11-628A4.1			TMEM212				CLDND1	EIF4EBP3
ENSG10010140147.1	PRDM8			RP11-324C10.1				ST3GAL6-AS1	PCDHA5
ALMS1-IT1	RP11-395C17.1			RP11-809F4.4				RNU6-1308P	PCDHGB8P
AC007099.2	RP11-562F9.4			Y_RNA				LINC01990	ABLIM3
MRPL19	RP11-13F20.1			KLHL6-AS1				NECTIN3	KCNIP1
SUPT4H1P1	RNU4-87P			LINC01840				RP11-484M3.5	KCNIP1-AS1
GCFC2	HAND2-AS1			SNORA63B				STXBP5L	ATP6V0E1
LYARP1	LINC02437			MIR1248				RPL7AP11	ARL10
RNU6-685P	AGGF1P1			SNORA81				ENO1P3	MIR4281
TCF7L1-IT1	CTD-2083E4.7			FLJ42393				MIR5092	TSPAN17
GNLY	RP11-310P5.2			TNK2-AS1				ALDH1L1	RP11-375B1.2
GPR160P1	BRD9P2			RP11-480A16.3				ALDH1L1-AS1	NSD1
POLR1A	RP11-661C8.2			AC024937.4				RP11-723O4.2	PRMT1P1
IGKV5-2	SLC6A18			RNU6-621P				EFCC1	RP11-889L3.1
IGKV3D-20	MARK2P5			TMEM271				SNORA7B	ZNF879
SOWAHCP5	FBXL7			USP17L18				ATP2C1	RP11-420L9.2
AC009237.2	CDH18-AS1			RP11-61G19.1				NUDT16L2P	FAM50B
TRIM43	LINC02160			C1QTNF7				RP11-2A4.4	PIP5K1P1
FAHD2CP	OXCT1-AS1			RP11-380P13.1				RP11-438D8.6	RPL7P26
ITPRIPL1	CTD-2201E18.6			U6				SLC9A9-AS1	TRIM38
CNGA3	ANXA2R			RP11-315A17.1				GYG1	POM121L6P
AC092675.4	ISL1			RP11-638O6.2				RP11-788A4.1	RP5-1186N24.3
LINC02611	RP11-631M6.2			PTTG2				ALG1L15P	XXbac-BPG258E24.10
LIPT1	RGS7BP			LINC01259				RN7SKP177	HCP5
RP11-38C17.1	SV2C			ELOCP33				MIR551B	LY6G6F
LINC01796	MTCO1P22			RP11-241F15.10				LINC02068	LY6G6F-LY6G6D
AC018730.4	CTD-2128F4.1			RP11-257A22.1				RNA5SP147	SNORD52
AC068057.1	WDR36			RP11-633G11.1				TTC14	KCNK16
SNORA72	APC			STAP1				HTR3C	FOXP4-AS1
AC009505.4	LINC02148			UGT2B25P				ATP13A5-AS1	TFEB
ECRG4	KRT18P16			SMR3A				RP11-1396O13.22	SPATS1
AC016994.2	IRF1			MUC7				LINC02270	SOD1P1
RP11-519H15.1	TCF7			ARHGEF38				CLRN2	RP1-33L1.2
SLC5A7	MIR874			MCUB				RP11-120A1.1	HTR1E
SULT1C2P1	MATR3			MTRNR2L13				SMIM20	POU3F2
AC115115.4	SNHG4			Y_RNA				RP11-769N22.1	NR2E1
CHCHD5	EIF4EBP3			AC097533.1				RP11-103J17.1	SOCS5P5
IL36G	RN7SL68P			ADAD1				KIT	RNF217
PSD4	ABLIM3			RP11-789C2.1				LINC02271	RSPO3
DPP10-AS2	RARS1			LINC00499				RP11-807H7.2	LAMA2
AC009312.1	KCNIP1			LINC00500				HTN3	RP3-523C21.2
LINC01889	KCNIP1-AS1			RBM46				FDCSP	ECT2L
MED15P5	ATP6V0E1			GUCY1B1				RNU6-520P	IYD
RPL19P4	ARL10			RP11-6E9.4				ENSG10010136292.1	MTRES1P1
CYCSP8	MIR4281			RP11-344G13.3				AREG	TIAM2
PLEKHB2	EIF4E1B			RP11-806K15.1				LINC02483	KB-152G3.2
HNMT	TSPAN17			ENSG10010136139.1				RP11-576N17.3	RP4-655C5.10
AC114763.1	RP11-375B1.2			SNORD79				DMP1	RP3-431P23.6
MTND2P19	NSD1			MIR4455				RP11-354O24.1	SMOC2
AC062032.1	PRMT1P1			RP11-756P10.4				RRH	RP11-302L19.5
EPC2	RP11-889L3.1			BRD9				EGF	RP5-894D12.5
USP8P2	ZNF879			TERT				ANK2	RP5-894D12.4
AC023469.2	MGAT4B			Y_RNA				MIR1973	UNCX
GALNT13	RP11-420L9.2			RP11-445O3.1				TRAM1L1	AC102953.6
RNA5SP107	FAM50B			SEMA5A				RNU6-583P	TTYH3
CCDC148-AS1	PIP5K1P1			LINC02109				RP11-102N12.2	RNF216
AC009487.5	RPL7P26			MIR4279				RNF150	OCM
RNU6-627P	TRIM38			LINC00603				RP11-364L4.3	RP1-170O19.23
B3GALT1	POM121L6P			CARD6				HHIP-AS1	AC073115.6
GAD1	RP5-1186N24.3			CTD-2254N19.1				RP11-181K12.1	YWHAEP1
GORASP2	XXbac-BPG258E24.10			LINC02057				RP11-563M4.2	AUTS2
CYBRD1	HCP5			LRRC70				RP11-503L23.1	GALNT17
MAP3K20	LY6G6F			CTD-2187J20.1				RP11-285C1.2	PMS2P7
AC013410.1	LY6G6F-LY6G6D			FOXD1				RP11-588K22.2	ZP3
RNU6-763P	SNORD52			CTD-2227C6.3				RP11-171N4.4	DDX43P3
HOXD8	CFB			CTC-484P3.3				PSME2P3	BHLHA15
RNA5SP112	DNAH8			CTD-2282K12.1				RP11-138A23.2	LRWD1
AC073834.3	KCNK16			MTCO2P22				ENSG10010134965.1	ENSG10010136505.1
RNU6-629P	FOXP4-AS1			MAN2A1-DT				RP11-565A3.1	RP11-560I19.1
NUDCP2	TFEB			TICAM2				RP11-462G22.2	CCDC136
MIR4437	SPATS1			ARL14EPL				RNA5SP174	RP11-738B7.1
ITGAV	RP11-812I20.2			CTB-161M19.1				CTD-2201E9.4	AKR1B10
FAM171B	SOD1P1			CTC-441N14.2				RP11-5N11.2	PPP1R2P6
AC133106.2	RP1-33L1.2			HSPE1P10				NADK2-AS1	MIR6892
KDM3AP1	HTR1E			RNA5SP191				CTD-2194L12.3	RP4-800G7.1
AC067945.2	POU3F2			SLC22A5				LINC02110	BET1P1
AC013401.1	NR2E1			TRPC7-AS1				RNU1-150P	SLC4A2
PCGEM1	SOCS5P5			AC063980.3				CTD-2335O3.3	MIR671
RPS17P8	SMPDL3A			NPY6R				CSPG4BP	SMARCD3
RPL4P7	RNF217			KIF20A				RNU6-294P	AC008060.5
RP11-486F17.1	RSPO3			RNU5B-4P				MAST4-AS1	AC006372.5
AOX3P-AOX2P	LAMA2			ECSCR				LINC02219	RP11-452C13.2
MPP4	RP3-523C21.2			IK				LINC01332	MIR7160
CDK15	ECT2L			MIR3655				SNRPCP2	PRSS55
SNORD70	IYD			PCDHA2				RNU6ATAC36P	FAM167A-AS1
AC007879.1	MTRES1P1			PCDHA5				CRHBP	RP11-563N12.2
C2orf80	TIAM2			AC005754.7				BHMT2	GS1-72M22.1
LANCL1-AS1	KB-152G3.2			PCDHB13				THBS4	RP11-14I17.3
RNA5SP119	RP4-655C5.10			PCDHB18P				RNU6-620P	RP11-726G23.11
VWC2L-IT1	RP3-431P23.6			PCDHGA6				NBPF22P	LYN
LINC02862	SMOC2			PCDHGB8P				RN7SKP34	RP11-17A4.2
SMARCAL1	RP11-302L19.5			CTC-359M8.3				RHOBTB3	NKAIN3
RPL37A-DT	RP5-894D12.5			SPINK6				CTD-2260A17.1	MSC-AS1
RN7SKP43	RP5-894D12.4			RP11-44B19.1				RN7SKP68	ZNNT1
ZNF142	UNCX			HMGXB3				RN7SKP122	RP11-252H14.1
IHH	AC102953.6			PPP1R2B				RP11-231G15.2	PVT1
AC053503.6	TTYH3			TENM2				TMEM232	RP11-343P9.1
MIR4268	RNF216			DOCK2				CTC-554D6.1	RP13-582O9.7
RP11-384O8.2	OCM			CTB-78H18.1				LINC01957	SCRIB
MRPL44	RP1-170O19.23			Y_RNA				CCT5P1	DMRT1
MIR4439	EEPD1			LINC01942				CTD-2287O16.1	RP11-20P5.2
C2orf83	DBNL			RP11-843P14.1				MEGF10	RBMXP2
UGT1A9	AC073115.6			SUDS3P1				PRRC1	AQP3
UGT1A4	RP11-548K12.13			FAM153CP				ADAMTS19	RP11-96J15.1
LINC01173	YWHAEP1			RUFY1				AC034228.2	UNQ6494
SH3BP4	RP11-328P23.3			TRIM52-AS1				RNU6-1148P	RP11-279I21.2
AC079135.1	AUTS2			RNA5SP201				RNU6-460P	HSD17B3-AS1
MIR6811	GALNT17			KU-MEL-3				KDM3B	RP11-498P14.5
MIR4269	PMS2P7			RP1-80N2.2				CYSTM1	NANS
MTERF4	ZP3			ENSG10010134473.1				PCDHB2	WDR38
PASK	AC007003.1			MRPL48P1				PCDHB6	RP11-228B15.6
LINC01880	MAGI2-AS2			GFOD1-AS1				PCDHGA3	NCS1
CNTN6	DDX43P3			CAP2				PCDHGA7	RP11-643E14.3
SRGAP3-AS2	CROT			MRS2				PCDHGB6	LCN1P2
TATDN2	RP5-1121E10.2			RP3-425P12.1				NDFIP1	WDR5
TPRXL	BHLHA15			H3C9P				CTB-1H10.1	LCN15
RP11-415F23.3	LRWD1			POM121L2				CTB-99A3.1	SAPCD2
RP11-632N2.1	ENSG10010136505.1			HLA-V				SPINK7	NDOR1
AC132807.1	ENSG10010137939.1			HCG4P8				RNU6-260P	RP11-424E7.6
ZNF385D-AS2	ST7			DDX39BP1				RP11-32D16.1	RP11-69C17.2
UBE2E2	ST7-OT4			POLR1H				CTD-2363C16.1	RP11-336A10.7
RP11-317L10.1	RP11-560I19.1			C6orf136				PTTG1	RP5-1031D4.3
LINC02084	CCDC136			RNU6-1133P				CTC-286N12.1	RP5-1119O21.2
MIR128-2	RP11-738B7.1			LINC02571				C5orf58	USP6NL-AS1
ACAA1	AKR1B10			AIF1				CTC-455F18.1	RP11-353M9.1
EXOG	AKR1B15			RNY4P10				CTC-430J12.2	MEIG1
HNRNPA1P21	PPP1R2P6			SYNGAP1				CDHR2	ODAD2P1
TGM4	TRBV6-1			Y_RNA				UNC5A	LINC02623
LARS2	MIR6892			TDRG1				SLC34A1	LINC00840
CCR5	RP4-800G7.1			CNPY3				OR1X5P	PTPN20
ENSG10010136411.1	BET1P1			SLC22A7				N4BP3	RP11-144G6.4
PRSS44P	SLC4A2			CDC5L				RP11-798K23.3	PRELID1P3
RP11-1029M24.1	FASTK			RUNX2				RP11-252I14.2	RPL26P29
CELSR3	MIR671			Y_RNA				RNU6-1036P	CDH23
XXcos-LUCA16.1	SMARCD3			IL17A				RP3-416J7.5	RP11-354E23.3
HEMK1	HTR5A			MLIP-IT1				CDYL	P4HA1
CACNA1D	AC008060.5			SCAT8				RNU7-133P	RP11-464F9.22
ADAMTS9-AS2	AC006372.4			RNU6-411P				RP11-330A16.1	ZNF503
LMOD3	AC006372.5			RP3-357D13.5				SLC17A3	PRXL2A
SAMMSON	RP11-452C13.2			RP11-132M7.2				BTN1A1	RP11-96C23.15
CCDC137P	MIR7160			Y_RNA				H4C13	TPM4P1
Metazoa_SRP	PRSS55			TSTD3				XXbac-BCX196D17.5	TLX1
RNU6-386P	FAM167A-AS1			Y_RNA				OR2I1P	SORCS3
RP11-314M24.1	RP11-563N12.2			RNU6-527P				HLA-K	HMX2
RNU2-28P	RP11-421P23.2			RNU6-1163P				SNORD117	MRPS21P6
LINC02008	GS1-72M22.1			TMEM244				NELFE	ZNF511-PRAP1
ARMC10P1	RP11-14I17.3			SNORA33				HLA-DQA1	FUOM
OR5AC2	RP11-726G23.11			NUP43				XXbac-BPG181M17.5	RP11-108K14.12
OR5H2	LYN			RP3-395C13.1				HLA-DPB2	XX-2136C111.4
OR5K4	NKAIN3			RP11-13P5.2				NUDT3	RP11-326C3.17
OR5K2	AC084082.3			PACRG				FANCE	IRF7
CLDND1	MSC-AS1			CAHM				GLP1R	TNNT3
ST3GAL6-AS1	ZNNT1			RP1-168L15.7				SLC35B2	CD81
RNU6-1308P	MIR5680			AC092171.4				MIR4647	CARS1-AS1
LINC01990	RP11-252H14.1			AHR				RP3-417L20.4	TRIM6
RP11-696F10.1	DEPTOR			AC006482.1				RP1-122O8.7	OR52N4
NECTIN3	PVT1			ENSG10010137112.1				GJA10	SPON1
CD96	RP11-343P9.1			SNORD65C				RP11-111D3.2	MYOD1
H2BP3	RP13-582O9.7			FAM221A				RP1-273N12.4	SLC25A51P4
ZBTB20-AS1	SCRIB			AC006026.13				PRDM1	HMGB1P40
RP11-484M3.5	GRINA			NPY				RP3-429G5.5	PAUPAR
STXBP5L	DMRT1			SNX10				RP1-142L7.5	RP1-65P5.6
RPL7AP11	RP11-20P5.2			TAX1BP1				VGLL2	ENSG10010137092.1
FBXO40	RBMXP2			AC007036.5				RP11-374A22.1	RP11-734J23.4
CD86	AQP3			MIR550B1				HEY2	MDK
PDIA5	MELK			MIR550B1				TAAR6	YPEL4
ENO1P3	RP11-96J15.1			RP11-85E16.1				RP1-32B1.4	AP000442.1
MIR5092	NAA35			IGFBP1				PDE7B	RNU6-933P
ALG1L	UNQ6494			LANCL2				RP13-143G15.4	ROM1
ALDH1L1	RP11-279I21.2			RP11-310H4.2				RP5-899B16.2	PLAAT2
ALDH1L1-AS1	HSD17B3-AS1			RP11-1217F2.15				RP1-45I4.3	FERMT3
RP11-723O4.2	RP11-498P14.5			RP11-715L17.1				RNU6-906P	MIR7155
EFCC1	NANS			RP5-905H7.11				RP11-244K5.7	BBS1
NUP210P3	WDR38			ZNF722P				RP3-398G3.5	GRK2
SNORA7B	RP11-228B15.6			ZNF107				FNDC1-IT1	KRTAP5-7
COL6A5	NCS1			RP11-3P22.1				AIRN	KRTAP5-9
COL6A6	RP11-643E14.3			YWHAG				RP11-459F1.2	RP11-167J8.5
ATP2C1	LCN1P2			BUD31				VTA1P1	RP11-702H23.4
NUDT16L2P	WDR5			ENSG10010136215.1				RADIL	RP11-358N4.3
RP11-2A4.4	LCN15			AZGP1P1				AIMP2	ZBTB16
CEP70	SAPCD2			RP11-758P17.2				LINC02587	CEP164
RP11-764I5.3	NDOR1			PPP1R35				AC005550.5	CTC-89C10.1
RP11-438D8.6	TUBBP5			Y_RNA				CRPPA-AS1	POU2F3
RNU7-47P	RP11-424E7.6			CTB-30L5.1				AC099342.1	NRGN
SLC9A9-AS1	RP11-69C17.2			WNT16				RNU1-15P	ROBO3
LINC02010	RP11-336A10.7			RP11-560I19.2				U3	AP000708.1
GYG1	RP5-1031D4.3			RP5-1101C3.1				PPP1R17	RP11-673E11.2
RP11-651P23.5	USP6NL-AS1			ASB15				AC007349.4	TMEM45B
LINC01998	RP11-353M9.1			HYAL6P				AC006033.22	LINC02743
AADAC	MEIG1			RP11-274B21.10				AC005160.3	ERC1
RP11-788A4.1	ODAD2P1			H4P1				RPL32P18	IQSEC3P1
ALG1L15P	LINC02623			AC011625.1				AC073325.1	RHNO1
RN7SKP177	LINC00840			Y_RNA				SNORA15	RP11-253E3.1
MIR551B	PTPN20			UBN2				ZNF716	RP11-500M8.7
TMEM212	RP11-144G6.4			CLEC2L				RP11-340I6.14	ATP5MFP5
LINC02068	PRELID1P3			MGAM2				RP11-460N20.8	RP5-940J5.3
RP11-324C10.1	RPL26P29			TMEM139				CLIP2	PEX5
RP11-809F4.4	CDH23			CUL1				RNU6-863P	NANOG
RNA5SP147	RP11-354E23.3			AC004941.3				AC004862.6	RP11-90D4.3
TTC14	P4HA1			ATG9B				AC002383.2	RP11-705C15.2
KLHL6-AS1	RP11-464F9.22			AGAP3				RNU6-532P	CLEC9A
HTR3C	DUSP8P5			ENSG10010135808.1				RP11-307C18.1	MIR614
LINC01840	ZNF503			MIR5707				IRS3P	RP11-776A13.1
SNORA63B	PRXL2A			AF067845.2				MUC3A	LINC00941
MIR1248	RP11-96C23.15			DEFA8P				PRKAR2B	DNM1L
SNORA81	TPM4P1			PRR23D1				AC004014.3	RP1-228P16.3
FLJ42393	TLX1			RP11-303G3.12				AC079741.2	RP11-370I10.12
ATP13A5-AS1	SORCS3			RNA5SP255				MIR6132	PRPH
TNK2-AS1	RBM20			CTD-2168K21.1				AC003084.2	BCDIN3D
RP11-480A16.3	MIR3663			RNU6-1086P				RNU6-581P	LARP4
AC024937.4	HMX2			RNU6-178P				LMOD2	HIGD1AP1
RNU6-621P	MRPS21P6			RP11-566H8.3				ST13P7	RP11-834C11.6
TMEM271	RP11-168C9.1			RNA5SP264				RP11-38M8.1	OR9K2
USP17L18	ZNF511-PRAP1			Y_RNA				AC009276.4	TMEM198B
RP11-1396O13.22	FUOM			RP11-567J20.2				CALD1	CDK2
RP11-61G19.1	SPRN			RP11-770E5.1				RNA5SP247	RP11-973D8.4
LINC02270	RP11-108K14.12			PPDPFL				RN7SL771P	RP11-603J24.9
C1QTNF7	XX-2136C111.4			RP11-17A4.2				TRBV12-2	RP11-123K3.9
CLRN2	RP11-326C3.17			RP11-45K10.2				TRBV24-1	SHMT2
RP11-120A1.1	IRF7			RP11-333A23.4				TAS2R40	PIP4K2C
RP11-380P13.1	TNNT3			MSC				OR2F1	SLC26A10
SMIM20	IGF2-AS			PI15				RP5-1136G13.2	TSPAN31
RP11-769N22.1	CD81			RP13-923O23.7				ZBED6CL	LRRIQ1
U6	CARS1-AS1			E2F5				GIMAP8	PLXNC1
RP11-315A17.1	TRIM6			RP11-219B4.3				GIMAP1	HAL
RP11-638O6.2	TUB-AS1			RP11-388K12.2				GIMAP1-GIMAP5	DEPDC4
RP11-103J17.1	AMPD3			RBM12B-AS1				TMEM176A	SLC17A8
PTTG2	SPON1			KB-1043D8.6				HTR5A-AS1	RP4-601P9.4
LINC01259	RP1-239B22.6			SDC2				FBXO25	RPL21P1
ELOCP33	SLC25A51P4			Y_RNA				CLN8	MIR6880
RP11-241F15.10	HMGB1P40			RP11-574O7.1				USP17L1	TMEM132B
KIT	PAUPAR			RP11-696P8.2				ZNF705G	RP11-575F12.5
LINC02271	RP1-65P5.6			KB-1299A7.2				FAM90A10P	LINC00421
RP11-257A22.1	ENSG10010137092.1			RP11-557C18.3				RP11-62H7.3	HNRNPA1P30
RP11-633G11.1	RP11-734J23.4			RP11-959I15.4				MIR597	POM121L13P
RP11-807H7.2	MDK			SOD1P3				RP11-145O15.4	LINC00332
STAP1	YPEL4			RN7SKP206				PPM1AP1	RP11-321C24.4
UGT2B25P	AP000442.1			RP11-238K6.2				RP11-468H14.2	RPS6P23
HTN3	RNU6-933P			RP11-706C16.5				NAT2	FGF14-AS2
FDCSP	RP11-810P12.1			GML				CTC-756D1.2	RP11-40E6.1
SMR3A	ROM1			SPATC1				RP11-564K10.1	RAB20
MUC7	PLAAT2			TMED10P1				RP11-566H8.2	ARHGEF7
RNU6-520P	FERMT3			RNA5SP279				RP11-863K10.7	LINC00404
ENSG10010136292.1	MIR7155			HNRNPA1P41				SNTG1	PROZ
AREG	BBS1			RP11-574F11.4				RP11-1023P17.2	RP11-536C10.14
LINC02483	GRK2			PDCD1LG2				LINC01289	CTD-2311B13.2
RP11-576N17.3	PPP1CA			CLCN3P1				SGK3	NYNRIN
DMP1	KRTAP5-7			IFNA12P				RN7SKP29	RP11-964E11.2
RP11-354O24.1	RP11-167J8.5			TEK				RP11-92K15.1	RNU2-51P
ARHGEF38	RP11-702H23.4			TRBV25OR9-2				RNA5SP273	RP6-65G23.5
MCUB	CTD-2530H12.4			RORB				NECAB1	VSX2
RRH	RP11-358N4.3			DAPK1				CTD-3239E11.2	JDP2
EGF	ZBTB16			RP11-367F23.2				TRIQK	RP11-507K2.3
ANK2	CEP164			BEND3P2				CIBAR1	CTD-2547L24.4
MTRNR2L13	RP11-728F11.4			TSTD2				KB-1615E4.3	RP11-85G20.1
MIR1973	CTC-89C10.1			COL15A1				RNA5SP275	RP11-1070N10.5
TRAM1L1	POU2F3			RP11-92C4.6				RP11-760H22.2	HHIPL1
AC097533.1	NRGN			SLC31A2				RP11-1082L8.5	LINC00523
RNU6-583P	ROBO3			RP11-295D22.1				RP11-65D17.1	MIR1247
RP11-789C2.1	AP000708.1			OR1J4				RNU6-869P	RP11-1029J19.4
LINC00499	RP11-673E11.2			MVB12B				MIR1205	RP11-1017G21.6
LINC00500	KCNJ1			STXBP1				CYRIB	IGHD3-10
RP11-102N12.2	TMEM45B			ODF2				RP11-473O4.4	IGHV5-51
RNF150	LINC02743			RP11-65J3.15				EFR3A	RP11-173D3.3
RP11-364L4.3	ERC1			C9orf62				RP11-489O18.1	IGHD3OR15-3B
HHIP-AS1	IQSEC3P1			OBP2A				ADGRB1	SNORD116-13
RP11-181K12.1	RHNO1			RP11-298E9.5				SMARCA2	SNORD115-26
RP11-563M4.2	RP11-253E3.1			RNU6-163P				RP11-91N2.3	SNORD115-29
RP11-503L23.1	RP5-1063M23.4			RP5-1119O21.2				TCF3P1	LINC00929
RP11-285C1.2	ATP5MFP5			OR7E115P				RP11-120J1.1	SERINC4
RBM46	RP5-940J5.3			RNU6-15P				RNU6-246P	DUOX1
RP11-588K22.2	PEX5			RNU6-413P				CDKN2A-DT	C2CD4A
GUCY1B1	NANOG			MKX-AS1				RP11-31K16.1	FBXL22
RP11-171N4.4	RP11-90D4.3			LINC01264				RP11-337A23.6	MIR4311
PSME2P3	PHC1			ZNF32-AS3				TRBV21OR9-2	ENSG10010138527.1
RP11-138A23.2	CLEC9A			RP11-285G1.14				RP11-537H15.3	RP11-685G9.5
ENSG10010134965.1	MIR614			RASSF4				RP11-112J3.16	MORF4L1
RP11-6E9.4	NDFIP1P1			RP11-563N6.6				HINT2	ADAMTSL3
RP11-344G13.3	RP11-776A13.1			C10orf53				HINT2	SEMA4B
RP11-806K15.1	LINC00941			RP11-96B5.4				RP11-392E22.3	SV2B
ENSG10010136139.1	DNM1L			LINC00844				FAM220BP	ST8SIA2
SNORD79	RP1-228P16.3			RP11-443O13.3				FAM201A	MIR4714
MIR4455	RP11-370I10.12			Y_RNA				RP11-58A12.3	SNRPA1
RP11-565A3.1	PRPH			RP11-388P9.3				LINC01410	LA16c-314G4.4
RP11-756P10.4	BCDIN3D			REEP3				RP11-262H14.14	LA16c-366D1.3
RP11-462G22.2	LARP4			RP11-344A5.1				RNA5SP283	PIGQ
BRD9	HIGD1AP1			RP11-472G21.2				RP11-395D3.1	NHLRC4
TERT	RP11-834C11.6			Y_RNA				OR7E108P	LA16c-385E7.1
SEMA5A	NEUROD4			EIF5AL1				RNU6-829P	SPSB3
CTD-2201E9.4	OR9K2			RPL7AP8				ACTL7A	ABCA17P
LINC02109	TMEM198B			STAMBPL1				C9orf152	SRL
RP11-5N11.2	CDK2			CYP26A1				RBM18	MIR193B
MIR4279	RP11-973D8.4			LGI1				SNORA65	MIR6511B2
NADK2-AS1	RP11-603J24.9			SLIT1-AS1				RP11-339B21.10	RP11-645C24.6
CTD-2194L12.3	RP11-123K3.9			SLF2				BARHL1	RP11-266L9.6
LINC02110	SHMT2			BTRC				AK8	APOBR
LINC00603	PIP4K2C			RNA5SP325				MIR548AW	RP11-426C22.3
RNU1-150P	SLC26A10			DUSP5				GRIN1	RP11-347C12.12
CARD6	TSPAN31			DENND10				LINC02639	RNF40
CTD-2335O3.3	ATXN7L3B			RN7SL749P				LINC00703	ITGAX
CSPG4BP	LRRIQ1			ARMS2				LINC02648	LONP2
CTD-2254N19.1	PLXNC1			DMBT1				CELF2	RP11-491F9.1
LINC02057	HAL			NPS				U3	RP11-437L7.2
LRRC70	DEPDC4			RPL5P28				WAC-AS1	GNAO1
RNU6-294P	SLC17A8			CYP2E1				RP11-253D19.3	MT2A
MAST4-AS1	RP4-601P9.4			DUX4L28				RNA5SP309	MT1L
CTD-2187J20.1	PEBP1			ANO9				RP11-322I2.1	MT1H
LINC02219	RPL21P1			RP11-295K3.2				RP11-258F22.2	MT1IP
FOXD1	MIR6880			NAP1L4				RP11-672F9.1	KIFC3
LINC01332	TMEM132B			AP006294.2				UQCRHP3	CMTM3
SNRPCP2	RP11-575F12.5			OR51D1				RP11-285G1.9	CES4A
RNU6ATAC36P	LINC00421			OR51E1				ALOX5	C16orf70
CRHBP	HNRNPA1P30			OR52J3				WDFY4	DUS2
BHMT2	RP11-95G6.1			OR52H2P				FAM170B-AS1	RP11-96D1.10
THBS4	POM121L13P			TRIM34				UBE2D1	RP11-343C2.9
CTD-2227C6.3	LINC00332			OR52N4				MRPL35P2	RP11-343C2.7
RNU6-620P	DNAJC15			ZNF215				RPS3AP38	MIR140
NBPF22P	RP11-321C24.4			RP11-152H18.4				RN7SKP202	RP11-296I10.5
RN7SKP34	RPS6P23			SNORD97				COL13A1	CALB2
CTC-484P3.3	FGF14-AS2			LINC02547				RP4-684F13.1	OSGIN1
RHOBTB3	RP11-40E6.1			ABCC8				C10orf99	C16orf74
CTD-2260A17.1	RAB20			MYOD1				LINC01520	ZNF469
CTD-2282K12.1	ARHGEF7			YWHABP2				RNU6-325P	GALNS
MTCO2P22	LINC00404			BBOX1				RNU6-529P	RP11-830F9.7
RN7SKP68	PROZ			RP11-466I1.1				RP11-399L7.3	LINC02138
RN7SKP122	GAS6-DT			RCN1				IFIT1	VPS9D1-AS1
RP11-231G15.2	RP11-536C10.14			HIPK3				RP11-94M14.3	SMG6
MAN2A1-DT	CTD-2311B13.2			IFTAP				MTND4P20	AC130689.5
TMEM232	DHRS4L2			RP11-63D14.1				RP11-548K23.11	OR3A4P
CTC-554D6.1	RP11-468E2.12			RP11-375D13.4				RP11-34D15.2	ALOX15P1
LINC01957	NYNRIN			RP11-484D2.4				MIR1307	CHRNB1
CCT5P1	RP11-964E11.2			ALKBH3				SH3PXD2A-AS1	SLC25A35
TICAM2	RNU2-51P			CTD-2210P24.1				ADD3	RP11-138I1.4
ARL14EPL	RP6-65G23.5			OR4S1				CTB-1144G6.6	SLC47A1P2
CTD-2287O16.1	PSEN1			TRIM51				FAM160B1	EIF1P5
CTB-161M19.1	ACOT1			RP11-624G17.3				ATRNL1	NOS2P1
CTC-441N14.2	VSX2			OR4D6				PNLIP	PPY2P
HSPE1P10	DLST			MS4A3				PNLIPRP1	CTD-2008P7.1
PRRC1	CTD-3075F15.1			MIR6503				RP11-383C5.3	RPL23A
ADAMTS19	JDP2			MYRF				Metazoa_SRP	CDK5R1
RNA5SP191	VASH1			SCGB2A2				AGGF1P2	TBC1D3K
AC034228.2	RP11-463C8.7			MUS81				AP006621.9	CTD-2206N4.5
SLC22A5	RP11-507K2.3			RP11-867G23.2				TSPAN32	CSF3
TRPC7-AS1	CTD-2547L24.4			CDK2AP2				FAM86GP	PPIAP54
AC063980.3	RP11-85G20.1			GAL				MMP26	KRTAP9-2
NPY6R	RP11-1070N10.5			ACTE1P				KRT18P58	TMEM106A
RNU6-1148P	HHIPL1			KRTAP5-9				ARFIP2	RPS26P8
RNU6-460P	LINC00523			RP11-800A3.4				NLRP14	CRHR1
KIF20A	MIR1247			AP001189.4				OLFML1	TBX21
KDM3B	RP11-1029J19.4			LRRC32				RP11-35J10.4	LINC02086
RNU5B-4P	RP11-1017G21.6			FAM181B				KRT8P41	CHAD
ECSCR	AL928654.7			AP000857.3				RP1-239B22.5	RSAD1
CYSTM1	IGHD3-10			CCDC81				SLC17A6	KIF2B
IK	IGHV5-51			CTD-2005H7.1				RNU6-783P	RP11-178C3.9
MIR3655	IGHV3-71			RP11-657K20.3				RP11-460B17.2	MARCHF10-DT
PCDHA2	RP11-173D3.3			RP11-60C6.5				RP5-916O11.3	RP11-51F16.1
PCDHB2	IGHD3OR15-3B			SRSF8				RP11-514F3.5	PRKAR1A
AC005754.7	RP11-566K19.6			RP11-748H22.1				RPL7AP56	NUP85
PCDHB6	SNORD107			BIRC2				MIR3160-1	TBC1D16
PCDHB13	SNORD115-26			HSPB2				MIR3160-2	MIR4740
PCDHB18P	SNORD115-29			HSPB2-C11orf52				TRIM51CP	RP11-1376P16.1
PCDHGA3	LINC00929			ST13P10				LINC02750	RP13-638C3.4
PCDHGA6	RN7SL539P			ENSG10010135851.1				OR4C50P	CETN1
PCDHGB6	SERINC4			UBE4A				OR5B21	CLUL1
NDFIP1	DUOX1			ABCG4				MS4A2	RAB12
CTC-359M8.3	C2CD4A			NLRX1				MS4A12	PMM2P2
CTB-1H10.1	FBXL22			TLCD5				RP11-804A23.4	RP11-627G18.1
CTB-99A3.1	MIR4311			RNU6-256P				RP11-286N22.8	RNU6-1032P
SPINK6	RP11-247C2.2			OR8G2P				SDHAF2	PWWP3A
SPINK7	ENSG10010138527.1			VSIG2				SNORD22	DAZAP1
RP11-44B19.1	RP11-685G9.5			HEPACAM				SNORD28	C19orf25
HMGXB3	MORF4L1			HEPN1				FKBP2	BTBD2
PPP1R2B	ABHD17C			CCDC15				RP11-783K16.16	MIR7-3
RNU6-260P	ADAMTSL3			HYLS1				CHKA	CTC-232P5.3
RP11-32D16.1	RN7SL346P			RP11-688I9.4				LRP5	KHSRP
CTD-2363C16.1	MAN2A2			MIR6090				SHANK2-AS1	RP11-1137G4.5
PTTG1	SV2B			ETS1-AS1				KRTAP5-8	ZNF559-ZNF177
TENM2	ST8SIA2			OPCML-IT2				RP11-864N7.4	SLC44A2
CTC-286N12.1	MIR4714			RP11-555G19.4				MIR4696	CNN1
DOCK2	SNRPA1			RP11-21K20.5				NDUFC2-KCTD14	CTD-2659N19.4
C5orf58	LA16c-314G4.4			CACNA1C-IT1				CTD-2337I7.1	MIR5684
CTC-455F18.1	CAPN15			FOXM1				RP11-876F14.1	PODNL1
CTB-78H18.1	LA16c-366D1.3			RP11-500M8.7				DDIAS	LINC01842
LINC01942	PIGQ			RP1-102E24.1				DLG2	ZNF486
CTC-430J12.2	NHLRC4			LPAR5				CCDC83	ZNF723
RP11-843P14.1	LA16c-380A1.2			RNU7-1				TRIM49D2	CTC-459F4.9
CDHR2	LA16c-385E7.1			C1S				NAALAD2	FXYD7
UNC5A	MRPS34			RP11-266K4.16				RP11-675M1.2	U62631.5
SLC34A1	EME2			RP11-90D4.6				RP11-644L4.1	TBCB
OR1X5P	SPSB3			RP11-705C15.2				RP11-732A21.2	AD001527.4
SUDS3P1	SYNGR3			RP11-290C10.1				RNU4-55P	LINC00665
FAM153CP	TRAF7			TMEM52B				RP11-95J9.3	CTD-3220F14.4
N4BP3	ABCA17P			EMP1				CUL5	CAPN12
RP11-798K23.3	SRL			PDE6H				RNU6-654P	SIRT2
RUFY1	C16orf71			LINC01489				RP11-708L7.7	ACP7
RP11-252I14.2	MIR193B			TCP1P3				CD3G	TMEM145
RNU6-1036P	MIR6511B2			RP11-359J14.2				TTC36	PSG7
TRIM52-AS1	RP11-645C24.6			MIR920				UPK2	PSG4
RP3-416J7.5	RP11-266L9.6			RN7SL38P				HMBS	CEACAMP10
RNA5SP201	APOBR			RP11-662I13.2				RNU4ATAC10P	CEACAMP10
KU-MEL-3	RP11-426C22.3			PPFIBP1				RP11-664I21.6	ZNF45-AS1
CDYL	RP11-347C12.12			REP15				EI24	PPM1N
RP1-80N2.2	RNF40			RP11-820K3.4				STT3A	IZUMO1
ENSG10010134473.1	ITGAX			TUBB8P5				PATE1	CLEC11A
MRPL48P1	C2orf69P1			CNTN1				RP11-168K9.1	KLK1
GFOD1-AS1	RNA5SP408			RP11-547C5.2				FLI1	RPL37P23
RNU7-133P	RP11-329J18.5			LINC02461				RP11-217L21.1	CTD-2525I3.2
RP11-330A16.1	LONP2			RP11-370I10.6				RP11-684N3.1	ZNF610
CAP2	RP11-491F9.1			RP11-469H8.8				GLB1L2	ZNF880
MRS2	RP11-437L7.2			COX14				OTUD4P1	DPPA5P1
RP3-425P12.1	GNAO1			SCN8A				RP11-320N7.1	ZNF813
SLC17A3	MT2A			PFDN5				FGF23	MIR520D
H3C9P	MT1L			RP11-680A11.7				RP11-1038A11.1	MIR518A1
BTN1A1	MT1H			ERBB3				RP1-102E24.6	MIR519A1
POM121L2	MT1IP			RNU6-343P				CLSTN3	CACNG6
H4C13	KIFC3			NXPH4				CLEC4A	TNNI3
XXbac-BCX196D17.5	CMTM3			B4GALNT1				RP11-90D4.8	NLRP8
OR2I1P	CES4A			SLC16A7				RNU6-275P	ZNF667-AS1
HLA-V	C16orf70			RP11-274J7.2				RP11-705C15.3	ZNF547
HCG4P8	DUS2			XPOT				BORCS5	TRAPPC2B
DDX39BP1	RP11-96D1.10			RN7SKP166				RP11-392P7.7	AC003002.4
HLA-K	TANGO6			CPSF6				RP11-174G6.1	ZNF549
POLR1H	RP11-343C2.9			OSBPL8				PTPRO	ZNF274
C6orf136	RP11-343C2.7			MYF5				MGST1	ZNF584
RNU6-1133P	MIR140			LINC01490				RP11-287J11.1	SIRPB2
LINC02571	RP11-296I10.5			RP11-202G11.2				SLCO1C1	SIRPD
SNORD117	CALB2			FAM71C				RP11-729I10.2	SIRPA
AIF1	OSGIN1			RP11-864J10.2				C12orf71	OXT
NELFE	C16orf74			RP11-423G4.10				BICD1	RN7SL555P
HLA-DQA1	RP11-899L11.4			GIT2				RP11-847H18.2	RP5-1116H23.3
XXbac-BPG181M17.5	ZNF469			RP11-946P6.7				ALG10	KIF16B
HLA-DPB2	GALNS			LINC02460				RNA5SP357	LNCNEF
RNY4P10	RP11-830F9.7			RP11-575F12.3				MUC19	LINC01431
SYNGAP1	LINC02138			RP11-351O2.1				PDZRN4	GINS1
NUDT3	VPS9D1-AS1			RP13-895J2.3				RNU6-1203P	RP4-760C5.1
FANCE	SMG6			ZNF26				RP11-133N21.12	FAM242B
GLP1R	AC130689.5			ZNF268				TMPRSS12	RP4-610C12.5
TDRG1	OR3A4P			ABC7-42418200C9.1				RP11-1100L3.4	REM1
CNPY3	ALOX15P1			LINC00388				ATG101	COX4I2
SLC22A7	CHRNB1			IL17D				KRT83	RP1-310O13.7
SLC35B2	SLC25A35			RPLP1P13				RP11-793H13.11	BPIFB6
MIR4647	RP11-138I1.4			TPTE2P6				TARBP2	EIF6
CDC5L	SLC47A1P2			RP11-458I4.2				RP11-686F15.2	RP4-550H1.7
RUNX2	EIF1P5			RP11-490N5.3				HOXC6	CTD-2308N23.5
RP3-417L20.4	NOS2P1			FRY-AS1				FLJ12825	CTD-2308N23.4
IL17A	PPY2P			RNY3P9				MIR148B	SLC32A1
MLIP-IT1	RPL23A			LRRC63				ENSG10010135377.1	ENSG10010136694.1
SCAT8	CDK5R1			RP11-165D7.6				RNA5SP362	RNU6-743P
RNU6-411P	TBC1D3K			MIR4703				DYRK2	RP1-138B7.6
RP3-357D13.5	CWC25			MIR759				SLC35E3	PABPC1L
RP11-132M7.2	CTD-2206N4.5			RNA5SP30				RP11-324P9.1	WFDC2
RP1-122O8.7	CSF3			RNY3P5				LINC02821	CD40
GJA10	PPIAP54			LINC01442				PTPRR	RP11-347D21.5
RP11-111D3.2	KRTAP9-2			RP11-473M10.4				RP11-293I14.2	RP4-791K14.2
RP1-273N12.4	TMEM106A			LMO7DN				GLIPR1L2	TRERNA1
TSTD3	RPS26P8			KCTD12				RN7SKP172	NKILA
PRDM1	CRHR1			ACOD1				BRWD1P2	GNAS
RNU6-527P	TBX21			PTMAP5				RP11-20L19.1	MIR1-1
RP3-429G5.5	LINC02086			RNU4ATAC3P				RP11-43D4.3	LINC00659
RP1-142L7.5	ENSG10010135762.1			GPR180				RP11-114F10.3	TCFL5
RNU6-1163P	CHAD			CLDN10				RP11-128P10.1	DPH3P1
VGLL2	RSAD1			RP11-153I24.5				ASCL4	KCNQ2-AS1
RP11-374A22.1	RP11-178C3.9			ARHGEF7-AS2				HRK	RP4-697K14.3
HEY2	MARCHF10-DT			RP11-450H6.3				RP11-340F14.6	C20orf181
TMEM244	RP11-51F16.1			RNASE7				RP11-7M8.2	MIR941-5
TAAR6	PRKAR1A			TRAV2				CLIP1-AS1	bP-21264C1.2
SNORA33	NUP85			TRAV8-1				MPHOSPH9	EVA1C
RP1-32B1.4	TBC1D16			TRAV26-2				RP11-546D6.3	RNA5SP492
PDE7B	MIR4740			TRAV39				RP11-483I24.4	IL17RA
RP13-143G15.4	RP11-1376P16.1			TRAJ7				RP11-474D1.1	TBX1
RP5-899B16.2	RP13-638C3.4			H3P37				LINC02419	XXbac-B135H6.19
RP1-45I4.3	CETN1			CTD-2201G16.1				RP11-662M24.1	CTA-221G9.10
RNU6-906P	CLUL1			RP11-66N24.7				RP11-243M5.3	YES1P1
NUP43	RAB12			RP11-104E19.1				RP11-495K9.2	SEZ6L
RP11-244K5.7	PMM2P2			LINC02293				RP11-495K9.6	SIRPAP1
RP3-398G3.5	RP11-627G18.1			MIR4307HG				RP11-46H11.3	LARGE1-AS1
RP3-395C13.1	RNU6-1032P			RP11-829H16.3				RP11-341D18.9	MCM5
RP11-13P5.2	RN7SL745P			CTD-2307P3.1				RP11-341D18.5	CDC42EP1
FNDC1-IT1	HMSD			ENSG10010138275.1				CRYL1	RP5-1039K5.13
AIRN	PWWP3A			ABHD12B				XPO4	TPTEP2
PACRG	DAZAP1			RP11-280K24.1				RP11-124N19.3	RP4-742C19.12
CAHM	C19orf25			AL163953.3				LINC00352	SYNGR1
RP11-459F1.2	BTBD2			PPM1A				RGCC	RP11-12M9.3
RP1-168L15.7	LINC01775			SIX1				ENOX1-AS1	EFCAB6-DT
VTA1P1	CACTIN-AS1			NT5CP2				RCN1P2	UPK3A
RADIL	AC007292.7			GPR65				LINC00563	PRR34-AS1
AC092171.4	MIR7-3			RP11-753D20.3				PSME2P2	MIRLET7BHG
AIMP2	CTC-232P5.3			RNU6-366P				RNA5SP31	RN7SKP252
LINC02587	KHSRP			SERPINA3				LINC01075	ARSA
AC005550.5	TNFSF14			LINC02318				LINC01052
CRPPA-AS1	RP11-1137G4.5			TCL6				AC000403.4
AHR	CTD-2207O23.10			RP11-164H13.1				RP11-81G4.1
AC006482.1	PNPLA6			MIR432				EDNRB-AS1
AC099342.1	ZNF559-ZNF177			MIR136				LINC00397
ENSG10010137112.1	SLC44A2			SNORD114-5				MIR548AS
RNU1-15P	CNN1			SNORD114-14				SOX21-AS1
SNORD65C	CTD-2659N19.4			MIR411				DNAJC3-DT
FAM221A	MIR5684			MIR495				RPL15P18
AC006026.13	MIR181C			IGHV3-57				ITGBL1
NPY	PODNL1			IGHVII-60-1				DAOA
U3	LINC01842			IGHV3-74				MYO16
SNX10	ZNF486			IGHV3-75				LINC00676
TAX1BP1	ZNF723			RP11-509A17.3				LDHBP1
AC007036.5	CTC-459F4.9			RP11-603B24.1				EDDM3B
MIR550B1	FXYD7			ELMO2P1				RNASE6
MIR550B1	U62631.5			MKRN3				RP11-219E7.2
PPP1R17	TBCB			SNORD108				AL161668.5
RP11-85E16.1	AD001527.4			SNORD116-2				CKAP2P1
AC007349.4	LINC00665			SNORD116-9				TRAV3
AC006033.22	ZNF345			SNORD116-13				TRAV9-2
AC005160.3	CTD-3220F14.4			SNORD116-15				TRAV35
RPL32P18	CAPN12			SNORD116-19				TRAV37
AC073325.1	SIRT2			SNORD116-22				TRDV2
IGFBP1	ACP7			SNORD116-25				TRDJ2
LANCL2	TMEM145			SNORD115-9				TRAJ56
RP11-310H4.2	PSG7			SNORD115-12				TRAJ40
SNORA15	CEACAMP10			SNORD115-22				TRAJ33
RP11-1217F2.15	CEACAMP10			SNORD109B				DHRS4-AS1
ZNF716	RN7SL368P			AC090696.2				DHRS1
RP11-715L17.1	PPM1N			RN7SL796P				RP11-934B9.3
RP5-905H7.11	IZUMO1			ENSG10010138017.1				NFATC4
RP11-340I6.14	DKKL1			RP11-758N13.1				LINC02313
ZNF722P	CLEC11A			GREM1				NPAS3
ZNF107	KLK1			RP11-463I20.3				EGLN3-AS1
RP11-460N20.8	RPL37P23			ANKRD63				NKX2-1-AS1
RP11-3P22.1	CTD-2525I3.2			IVD				PAX9
CLIP2	ZNF610			DLL4				RP11-649E7.8
RNU6-863P	ZNF880			INO80-AS1				RP11-247L20.3
YWHAG	DPPA5P1			RP11-540O11.8				RP11-406H23.5
AC004862.6	ZNF320			RP11-402F9.3				RP11-218E20.5
AC002383.2	ZNF813			CKMT1B				RNU6-301P
RNU6-532P	MIR520D			RNU6-1332P				RNU6-398P
RP11-307C18.1	MIR519A1			DUOXA2				RP11-47I22.3
BUD31	CACNG6			MIR147B				LINC00643
ENSG10010136215.1	TNNI3			SLC12A1				RHOJ
AZGP1P1	NLRP8			CCNB2				PTBP1P
RP11-758P17.2	ZNF667-AS1			RP11-39M21.2				LINC02290
PPP1R35	ZNF547			ENSG10010137917.1				CTD-2560C21.1
IRS3P	TRAPPC2B			SNORD18B				BANF1P1
MUC3A	AC003002.4			GLCE				ENSG10010135457.2
CTB-30L5.1	ZNF549			RP11-543G18.1				DYNLL1P1
PRKAR2B	SIRPB2			RP11-138H8.2				RNU6-976P
AC004014.3	SIRPD			HCN4				FOXN3-AS2
AC079741.2	SIRPA			CSK				RP11-661G16.2
MIR6132	RN7SL555P			DNM1P34				COX8C
AC003084.2	RP5-1116H23.3			LINGO1				RNU2-33P
RNU6-581P	KIF16B			RP11-114H24.7				RP11-907D1.2
WNT16	LNCNEF			RN7SL214P				LINC02325
RP11-560I19.2	LINC01431			MIR184				CTD-2062F14.3
RP5-1101C3.1	GINS1			RP11-182J1.12				RP11-566J3.2
ASB15	RP4-760C5.1			KLHL25				SNORD114-1
LMOD2	RP4-610C12.5			RP11-429B14.1				MIR494
HYAL6P	COX4I2			MESP1				MIR300
RP11-274B21.10	RP1-310O13.7			SEMA4B				MIR487A
H4P1	BPIFB6			ZNF774				CTD-2561F5.1
AC011625.1	PROCR			LINC02157				LINC00524
ST13P7	MMP24			RP11-522B15.5				CTD-3051D23.1
RP11-38M8.1	EIF6			PGAM1P12				BTBD6
AC009276.4	RP4-550H1.7			ARRDC4				TMEM121
CALD1	CTD-2308N23.5			TM2D3				MIR4507
UBN2	CTD-2308N23.4			DNM1P47				MIR4538
CLEC2L	SLC32A1			DDX11L10				IGHJ2P
RNA5SP247	ENSG10010136694.1			NME4				IGHJ2
RN7SL771P	RNU6-743P			NUDT16L1				IGHJ1
MGAM2	PABPC1L			NPM1P3				IGHD7-27
TRBV12-2	WFDC2			RP11-279O17.3				IGHJ1P
TRBV24-1	CD40			PMM2				AB019440.50
TAS2R40	RP11-347D21.5			RP11-473I1.6				RNU6-498P
TMEM139	RP1-66N13.4			DEXI				GRAMD4P6
OR2F1	RP4-791K14.2			BFAR				SNORD116-24
RP5-1136G13.2	TRERNA1			RP11-204E4.3				SNORD116-26
CUL1	DOK5			RP11-666O2.2				SNORD115-18
AC004941.3	NKILA			RP11-426C22.5				SNORD115-43
ZBED6CL	GNAS			RP11-146F11.3				SNORD115-45
GIMAP8	MIR1-1			ITGAD				RP11-578F21.4
GIMAP1	LINC00659			IGHV3OR16-17				RN7SL82P
GIMAP1-GIMAP5	TCFL5			RP11-14K3.7				RP11-814P5.1
TMEM176A	DPH3P1			RNA5SP422				RP11-323I15.3
ATG9B	BHLHE23			RNA5SP423				KNL1
AGAP3	MIR4326			MT4				CHAC1
ENSG10010135808.1	KCNQ2-AS1			RP11-249C24.10				EHD4-AS1
HTR5A-AS1	RP4-697K14.3			CTC-420A11.2				RP11-164J13.1
MIR5707	FNDC11			AC009110.1				RNU6-554P
FBXO25	C20orf181			RP11-351A20.1				TERB2
AF067845.2	MIR941-5			AC092669.6				SQOR
CLN8	bP-21264C1.2			VPS4A				RP11-142J21.2
DEFA8P	EVA1C			RP11-529K1.3				LINC02490
USP17L1	RNA5SP492			RP11-432I5.6				HNRNPA3P11
ZNF705G	SC22CB-56B3.1			CTRB1				RP11-356M20.3
PRR23D1	LA16c-2F2.8			RP11-467I17.1				RPS3AP6
FAM90A10P	IL17RA			RP11-70D24.2				RP11-111E14.1
RP11-62H7.3	CLCP1			MIR3182				RNU2-65P
MIR597	TBX1			HSBP1				ADPGK-AS1
RP11-303G3.12	XXbac-B135H6.19			RP11-505K9.5				RP11-8P11.4
RNA5SP255	CTA-221G9.10			LINC02189				CTD-2311M21.6
RP11-145O15.4	CTA-246H3.13			MVD				RP11-414J4.2
PPM1AP1	CTA-246H3.14			CTU2				NEIL1
RP11-468H14.2	GRK3			RNU6-430P				ANKRD34C
NAT2	YES1P1			TUBB8P7				ADAMTS7P1
CTC-756D1.2	SEZ6L			SERPINF2				RP11-158M2.4
CTD-2168K21.1	SIRPAP1			SMTNL2				RNU6-132P
RNU6-1086P	LARGE1-AS1			TM4SF5				NPM1P5
RNU6-178P	MCM5			ZNF232-AS1				C15orf32
RP11-564K10.1	RP1-293L6.1			ASGR2				RP11-76E17.4
RP11-566H8.3	CDC42EP1			ADPRM				RP11-522B15.7
RP11-566H8.2	RP5-1039K5.13			NEK4P2				RP11-66B24.2
RNA5SP264	TPTEP2			NOS2P4				RP11-66B24.7
RP11-863K10.7	RP4-742C19.12			MPRIP				TMEM204
RP11-567J20.2	SYNGR1			NT5M				NME3
RP11-770E5.1	RP11-12M9.3			RP11-1113L8.2				RAB26
PPDPFL	SERHL			RP11-311F12.1				SNORA3C
SNTG1	EFCAB6-DT			RP11-173M1.4				IL32
RP11-1023P17.2	UPK3A			CTD-2008P7.1				OR2C1
RP11-45K10.2	PRR34-AS1			MYO18A				RNU6-457P
LINC01289	MIRLET7BHG			RP11-68I3.5				RP11-418I22.2
SGK3	RN7SKP252			RP11-848P1.10				BMERB1
RN7SKP29	ADM2			LHX1				CTB-193M12.1
RP11-333A23.4	ARSA			AC087491.2				CTA-363E6.5
MSC				KRTAP9-8				RNU4-46P
PI15				AC003104.1				CTA-363E6.7
RP11-92K15.1				RNU6-453P				GDE1
RP13-923O23.7				RUNDC3A				RNU6-1005P
E2F5				HOXB6				IL21R
RP11-219B4.3				RP1-117B12.4				NPIPB6
RNA5SP273				SPAG9				AC135050.5
NECAB1				KIF2B				RP11-388M20.1
CTD-3239E11.2				DDX42				Metazoa_SRP
TRIQK				DLGAP1-AS5				RP11-22D3.2
RP11-388K12.2				RP11-856M7.4				C16orf78
CIBAR1				RP11-513M1.1				HEATR3
RBM12B-AS1				RP11-128P17.2				CASC22
KB-1043D8.6				RP11-64C12.6				RP11-463J22.1
SDC2				RP11-383D22.1				RP11-407G23.4
KB-1615E4.3				CDH20				DRC7
RP11-574O7.1				RP11-4B16.3				EDC4
RNA5SP275				MIR7108				PSMB10
RP11-696P8.2				SNAPC2				PDPR
KB-1299A7.2				ICAM4				ATP5F1AP3
RP11-760H22.2				CTD-3105H18.7				RP11-346C20.4
RP11-557C18.3				KLF1				RP11-346C20.5
RP11-959I15.4				MIR5695				AC140912.1
RP11-1082L8.5				CC2D1A				ZNRF1
SOD1P3				FCHO1				CHST5
RP11-65D17.1				ZNF493				RP11-77K12.7
RNU6-869P				PCGF7P				CLEC3A
MIR1205				LLNLF-219B11.1				RP11-319G9.5
RN7SKP206				LLNLR-263F3.1				CTD-2055G21.1
CYRIB				AF038458.3				HSDL1
RP11-473O4.4				AC002116.7				TRAPPC2L
EFR3A				CTD-3220F14.2				FAM157C
RP11-238K6.2				CTD-2086O20.1				C17orf97
RP11-489O18.1				SELENOKP1				MYO1C
ADGRB1				IFNL1				SPNS2
RP11-706C16.5				RPS19				RP11-104H15.7
GML				PSG4				SPEM1
SPATC1				ZNF45-AS1				RP11-849F2.5
TMED10P1				RPS16P9				GAS7
RNA5SP279				CTB-158D10.3				SNORD65
SMARCA2				ZNF175				ZNF624
RP11-91N2.3				FPR3				RP11-92B11.3
HNRNPA1P41				MIR520E				FAM106C
TCF3P1				MIR515-2				FBXW10
RP11-574F11.4				MIR519C				LINC02094
PDCD1LG2				MIR520G				CTB-187M2.1
RP11-120J1.1				MIR518A1				DHRS7B
CLCN3P1				MIR521-1				RP11-728E14.2
RNU6-246P				AC010492.4				RP11-19P22.7
IFNA12P				LILRA1				CTD-2008P7.6
CDKN2A-DT				AC009892.5				PIGS
RP11-31K16.1				KIR2DL3				NEK8
RP11-337A23.6				KIR2DL4				TWF1P1
TEK				FCAR				CCL13
TRBV21OR9-2				RFPL4AP1				RP11-799D4.2
TRBV25OR9-2				ZNF211				RP11-686D22.5
RP11-537H15.3				ZNF586				CCL4
RP11-112J3.16				CTD-2623H2.9				RP11-697E22.3
HINT2				ZNF274				CISD3
HINT2				ZNF584				RARA
RP11-392E22.3				DEFB125				KRTAP4-7
FAM220BP				PDYN-AS1				KRTAP9-9
FAM201A				OXT				KRTAP9-6
RP11-58A12.3				RP5-931K24.3				RNU6-971P
LINC01410				RPL41P1				CD300LG
RP11-262H14.14				Y_RNA				HOXB-AS1
RNA5SP283				RNU1-23P				HOXB-AS2
RORB				FAM242B				CTD-2377D24.4
RP11-395D3.1				RNA5SP532				GNGT2
DAPK1				DEFB115				NGFR
OR7E108P				REM1				TMEM92
RP11-367F23.2				RNA5SP482				RP11-481C4.1
BEND3P2				BPIFB1				LINC02089
RNU6-829P				GDF5-AS1				RN7SKP14
TSTD2				CTNNBL1				NOG
COL15A1				SNORA71E				TRIM25
RP11-92C4.6				ADIG				RNFT1-DT
ACTL7A				RP3-511B24.5				TANC2
C9orf152				RPL23AP81				C17orf77
SLC31A2				RP1-232N11.2				OTOP2
RP11-295D22.1				RP1-138B7.6				ARMC7
RBM18				SEMG2				CASKIN2
OR1J4				EPPIN				SMIM6
MVB12B				WFDC13				SPHK1
SNORA65				EYA2				RP11-323N12.6
STXBP1				RP3-453O12.1				GCGR
RP11-339B21.10				SNORD12B				RP11-806L2.2
ODF2				ENSG10010137846.1				RP11-689C9.1
RP11-65J3.15				SNORD12				RP11-715F3.1
BARHL1				SLC9A8				RN7SL282P
AK8				RP11-261P9.4				RP11-756J15.2
MIR548AW				RP1-309F20.3				LDLRAD4-AS1
C9orf62				OSBPL2				MIR4526
OBP2A				RP13-379O24.3				BNIP3P3
GRIN1				SLC17A9				LINC01900
RP11-298E9.5				RNU6-994P				RIOK3
LINC02639				CICP4				PSMA8
LINC00703				AF127577.12				TTR
RNU6-163P				AF240627.2				RNF138
LINC02648				RNU1-139P				ZNF532
CELF2				BACH1-IT1				RP11-2N1.3
OR7E115P				KRTAP13-1				DOK6
U3				KRTAP21-3				RP11-567M16.3
RNU6-15P				RNA5SP490				RP11-567M16.5
RNU6-413P				AF015262.2				FSTL3
MKX-AS1				AP000688.15				LINGO3
WAC-AS1				CBR3				LMNB2
RP11-253D19.3				AF064858.8				AC024592.9
RNA5SP309				DUXAP8				CTC-543D15.3
RP11-322I2.1				AC006946.17				PDE4A
RP11-258F22.2				AC004019.10				QTRT1
RP11-672F9.1				MIR648				CTC-499B15.7
LINC01264				TUBA8				CALR
ZNF32-AS3				USP18				CTC-239J10.1
UQCRHP3				POM121L4P				DCAF15
RP11-285G1.9				LL22NC03-30E12.13				CYP4F12
RP11-285G1.14				IGLV1-50				LINC00905
RASSF4				IGLV3-24				C19orf44
ALOX5				IGLV2-18				MAP1S
WDFY4				LL22NC03-24A12.8				ZNF85
RP11-563N6.6				IGLJ4				RP11-678G14.3
FAM170B-AS1				IGLC4				ZNF257
C10orf53				CTA-407F11.8				UBA2
RP11-96B5.4				HPS4				ZNF382
UBE2D1				CTA-963H5.7				CTD-2162K18.4
LINC00844				RNA5SP496				CTD-2162K18.3
RP11-443O13.3				LL22NC03-44A4.3				ZNF793
RP11-388P9.3				SC22CB-1E7.1				ZNF540
REEP3				NCF4				RPS29P25
MRPL35P2				SH3BP1				AC093063.2
RP11-344A5.1				CTA-150C2.23				LEUTX
RPS3AP38				RP3-347H13.12				CCNP
RN7SKP202				Metazoa_SRP				PRX
COL13A1								SERTAD3-AS1
RP11-472G21.2								IGSF23
EIF5AL1								APOC1
RP4-684F13.1								APOC2
C10orf99								IGFL1
LINC01520								EHD2
RNU6-325P								CRX
RPL7AP8								CTB-60B18.23
RNU6-529P								CTB-191K22.6
RP11-399L7.3								KLK11
STAMBPL1								KLK12
IFIT1								SIGLEC10-AS1
RP11-94M14.3								ZNF577
CYP26A1								ZNF528
LGI1								ZNF600
MTND4P20								MIR1283-1
SLIT1-AS1								MIR520B
RP11-548K23.11								CTD-2587H24.15
RP11-34D15.2								NLRP5
SLF2								ZSCAN5C
BTRC								ZSCAN5A-AS1
MIR1307								ZNF471
SH3PXD2A-AS1								ZFP28-DT
RNA5SP325								DUXA
ADD3								CTC-444N24.13
DUSP5								ZNF304
CTB-1144G6.6								ZNF419
FAM160B1								AC003005.4
ATRNL1								ZNF134
PNLIP								ZNF552
PNLIPRP1								SNORD57
DENND10								UBE2D3P1
RN7SL749P								EIF4E2P1
ARMS2								RP4-568C11.4
DMBT1								RP5-965G21.4
RP11-383C5.3								DEFB117
Metazoa_SRP								DEFB119
NPS								MYLK2
RPL5P28								RNU1-94P
CYP2E1								RNA5SP481
AGGF1P2								RP5-1184F4.8
DUX4L28								RP11-425M5.7
ANO9								KIAA1755
AP006621.9								RP1-191L6.2
RP11-295K3.2								PTPRT-AS1
TSPAN32								RN7SKP100
NAP1L4								R3HDML
FAM86GP								RP5-881L22.6
AP006294.2								LINC01620
OR51D1								SYS1-DBNDD2
OR51E1								RP1-66N13.1
MMP26								MC3R
OR52J3								RP4-806M20.3
OR52H2P								ZNF831
TRIM34								PIEZO1P1
KRT18P58								MIR3195
ARFIP2								CABLES2
ZNF215								HAR1A
NLRP14								RNU1-134P
OLFML1								ABCC13
RP11-35J10.4								MIR125B2
RP11-152H18.4								RN7SKP236
KRT8P41								JAM2
SNORD97								KRTAP13-4
LINC02547								KRTAP6-3
RP1-239B22.5								AP000265.1
ABCC8								RCAN1
YWHABP2								AP000692.10
SLC17A6								AF064860.5
RNU6-783P								ENSG10010138390.1
BBOX1								LINC00205
RP11-466I1.1								KB-67B5.18
RP11-460B17.2								CECR9
RCN1								IGLV3-30
HIPK3								IGLV3-16
RP5-916O11.3								MIR5571
RP11-514F3.5								IGLL5
IFTAP								LINC01659
RPL7AP56								CTA-246H3.12
RP11-63D14.1								LINC01422
RP11-375D13.4								ENSG10010138848.1
RP11-484D2.4								ENSG10010135520.1
ALKBH3								PIK3IP1-DT
CTD-2210P24.1								RP1-302D9.3
MIR3160-1								APOL6
MIR3160-2								LL22NC01-132D12.4
OR4S1								RP5-1104E15.10
TRIM51CP								GTSE1
LINC02750								GRAMD4
OR4C50P								RP3-402G11.27
TRIM51
RP11-624G17.3
OR5B21
OR4D6
MS4A3
MS4A2
MIR6503
MS4A12
RP11-804A23.4
RP11-286N22.8
SDHAF2
MYRF
SCGB2A2
SNORD22
SNORD28
FKBP2
RP11-783K16.16
MUS81
RP11-867G23.2
CDK2AP2
CHKA
LRP5
GAL
SHANK2-AS1
ACTE1P
KRTAP5-8
RP11-800A3.4
RP11-864N7.4
MIR4696
AP001189.4
LRRC32
NDUFC2-KCTD14
CTD-2337I7.1
RP11-876F14.1
FAM181B
DDIAS
DLG2
AP000857.3
CCDC83
CCDC81
CTD-2005H7.1
RP11-657K20.3
TRIM49D2
NAALAD2
RP11-675M1.2
RP11-60C6.5
SRSF8
RP11-644L4.1
RP11-748H22.1
RP11-732A21.2
BIRC2
RNU4-55P
RP11-95J9.3
CUL5
RNU6-654P
HSPB2
HSPB2-C11orf52
RP11-708L7.7
ST13P10
ENSG10010135851.1
CD3G
UBE4A
TTC36
UPK2
HMBS
ABCG4
NLRX1
TLCD5
RNU6-256P
RNU4ATAC10P
OR8G2P
VSIG2
RP11-664I21.6
HEPACAM
HEPN1
CCDC15
EI24
STT3A
PATE1
HYLS1
RP11-688I9.4
RP11-168K9.1
MIR6090
ETS1-AS1
FLI1
RP11-217L21.1
RP11-684N3.1
OPCML-IT2
GLB1L2
RP11-555G19.4
RP11-21K20.5
CACNA1C-IT1
FOXM1
OTUD4P1
RP11-320N7.1
FGF23
RP11-1038A11.1
RP1-102E24.1
RP1-102E24.6
LPAR5
RNU7-1
C1S
CLSTN3
CLEC4A
RP11-266K4.16
RP11-90D4.8
RP11-90D4.6
RNU6-275P
RP11-705C15.3
RP11-290C10.1
TMEM52B
BORCS5
RP11-392P7.7
EMP1
RP11-174G6.1
PDE6H
LINC01489
PTPRO
MGST1
RP11-287J11.1
TCP1P3
SLCO1C1
RP11-729I10.2
RP11-359J14.2
MIR920
RN7SL38P
RP11-662I13.2
C12orf71
PPFIBP1
REP15
RP11-820K3.4
BICD1
RP11-847H18.2
ALG10
RNA5SP357
TUBB8P5
MUC19
CNTN1
PDZRN4
RP11-547C5.2
LINC02461
RNU6-1203P
RP11-370I10.6
RP11-133N21.12
RP11-469H8.8
COX14
TMPRSS12
SCN8A
RP11-1100L3.4
ATG101
KRT83
PFDN5
RP11-680A11.7
RP11-793H13.11
TARBP2
RP11-686F15.2
HOXC6
FLJ12825
MIR148B
ERBB3
RNU6-343P
ENSG10010135377.1
NXPH4
B4GALNT1
SLC16A7
RP11-274J7.2
XPOT
RNA5SP362
RN7SKP166
DYRK2
SLC35E3
RP11-324P9.1
CPSF6
LINC02821
PTPRR
RP11-293I14.2
GLIPR1L2
RN7SKP172
OSBPL8
MYF5
LINC01490
BRWD1P2
RP11-20L19.1
RP11-202G11.2
FAM71C
RP11-43D4.3
RP11-114F10.3
RP11-128P10.1
RP11-864J10.2
ASCL4
RP11-423G4.10
GIT2
RP11-946P6.7
HRK
LINC02460
RP11-340F14.6
RP11-7M8.2
CLIP1-AS1
MPHOSPH9
RP11-546D6.3
RP11-575F12.3
RP11-483I24.4
RP11-351O2.1
RP11-474D1.1
LINC02419
RP11-662M24.1
RP11-243M5.3
RP11-495K9.2
RP11-495K9.6
RP13-895J2.3
RP11-46H11.3
ZNF26
ZNF268
RP11-341D18.9
RP11-341D18.5
ABC7-42418200C9.1
LINC00388
CRYL1
IL17D
XPO4
RP11-124N19.3
RPLP1P13
LINC00352
TPTE2P6
RP11-458I4.2
RP11-490N5.3
FRY-AS1
RNY3P9
RGCC
ENOX1-AS1
RCN1P2
LRRC63
LINC00563
RP11-165D7.6
PSME2P2
MIR4703
MIR759
RNA5SP30
RNA5SP31
RNY3P5
LINC01442
LINC01075
RP11-473M10.4
LINC01052
LMO7DN
KCTD12
AC000403.4
ACOD1
RP11-81G4.1
EDNRB-AS1
PTMAP5
LINC00397
RNU4ATAC3P
MIR548AS
GPR180
SOX21-AS1
CLDN10
DNAJC3-DT
RPL15P18
ITGBL1
DAOA
RP11-153I24.5
MYO16
LINC00676
ARHGEF7-AS2
RP11-450H6.3
LDHBP1
EDDM3B
RNASE6
RP11-219E7.2
AL161668.5
RNASE7
CKAP2P1
TRAV2
TRAV3
TRAV8-1
TRAV9-2
TRAV26-2
TRAV35
TRAV37
TRAV39
TRDV2
TRDJ2
TRAJ56
TRAJ40
TRAJ33
TRAJ7
H3P37
CTD-2201G16.1
RP11-66N24.7
DHRS4-AS1
DHRS1
RP11-934B9.3
NFATC4
RP11-104E19.1
LINC02293
MIR4307HG
RP11-829H16.3
LINC02313
NPAS3
EGLN3-AS1
NKX2-1-AS1
PAX9
CTD-2307P3.1
RP11-649E7.8
RP11-247L20.3
RP11-406H23.5
ENSG10010138275.1
ABHD12B
RP11-218E20.5
RNU6-301P
RP11-280K24.1
AL163953.3
PPM1A
SIX1
RNU6-398P
RP11-47I22.3
LINC00643
RHOJ
PTBP1P
LINC02290
CTD-2560C21.1
BANF1P1
NT5CP2
ENSG10010135457.2
DYNLL1P1
RNU6-976P
GPR65
RP11-753D20.3
FOXN3-AS2
RP11-661G16.2
RNU6-366P
COX8C
SERPINA3
LINC02318
TCL6
RP11-164H13.1
RNU2-33P
RP11-907D1.2
LINC02325
CTD-2062F14.3
RP11-566J3.2
MIR432
MIR136
SNORD114-1
SNORD114-5
SNORD114-14
MIR411
MIR494
MIR495
MIR300
MIR487A
CTD-2561F5.1
LINC00524
CTD-3051D23.1
BTBD6
TMEM121
MIR4507
MIR4538
IGHJ2P
IGHJ2
IGHJ1
IGHD7-27
IGHJ1P
AB019440.50
IGHV3-57
IGHVII-60-1
IGHV3-74
IGHV3-75
RP11-509A17.3
RNU6-498P
GRAMD4P6
RP11-603B24.1
ELMO2P1
MKRN3
SNORD108
SNORD116-2
SNORD116-9
SNORD116-15
SNORD116-19
SNORD116-22
SNORD116-24
SNORD116-25
SNORD116-26
SNORD115-9
SNORD115-12
SNORD115-18
SNORD115-22
SNORD115-43
SNORD115-45
SNORD109B
AC090696.2
RP11-578F21.4
RN7SL796P
RN7SL82P
ENSG10010138017.1
RP11-758N13.1
GREM1
RP11-814P5.1
RP11-463I20.3
RP11-323I15.3
ANKRD63
IVD
KNL1
DLL4
CHAC1
INO80-AS1
RP11-540O11.8
EHD4-AS1
RP11-164J13.1
RP11-402F9.3
CKMT1B
RNU6-554P
TERB2
RNU6-1332P
DUOXA2
MIR147B
SQOR
RP11-142J21.2
SLC12A1
LINC02490
HNRNPA3P11
CCNB2
RP11-356M20.3
RPS3AP6
RP11-39M21.2
RP11-111E14.1
ENSG10010137917.1
SNORD18B
GLCE
RP11-543G18.1
RP11-138H8.2
RNU2-65P
ADPGK-AS1
HCN4
RP11-8P11.4
CTD-2311M21.6
CSK
RP11-414J4.2
DNM1P34
NEIL1
LINGO1
RP11-114H24.7
RN7SL214P
MIR184
ANKRD34C
ADAMTS7P1
RP11-182J1.12
RP11-158M2.4
KLHL25
RP11-429B14.1
RNU6-132P
MESP1
ZNF774
NPM1P5
C15orf32
RP11-76E17.4
LINC02157
RP11-522B15.5
PGAM1P12
RP11-522B15.7
ARRDC4
RP11-66B24.2
RP11-66B24.7
TM2D3
DNM1P47
DDX11L10
NME4
TMEM204
NME3
RAB26
SNORA3C
IL32
OR2C1
NUDT16L1
NPM1P3
RNU6-457P
RP11-279O17.3
PMM2
RP11-473I1.6
RP11-418I22.2
DEXI
BFAR
BMERB1
CTB-193M12.1
CTA-363E6.5
RNU4-46P
CTA-363E6.7
GDE1
RP11-204E4.3
RNU6-1005P
IL21R
NPIPB6
RP11-666O2.2
RP11-426C22.5
RP11-146F11.3
AC135050.5
RP11-388M20.1
ITGAD
IGHV3OR16-17
RP11-14K3.7
RNA5SP422
RNA5SP423
Metazoa_SRP
RP11-22D3.2
C16orf78
HEATR3
CASC22
RP11-463J22.1
MT4
RP11-249C24.10
RP11-407G23.4
DRC7
CTC-420A11.2
AC009110.1
RP11-351A20.1
AC092669.6
EDC4
PSMB10
VPS4A
PDPR
RP11-529K1.3
RP11-432I5.6
ATP5F1AP3
RP11-346C20.4
RP11-346C20.5
AC140912.1
ZNRF1
CTRB1
CHST5
RP11-77K12.7
CLEC3A
RP11-319G9.5
RP11-467I17.1
RP11-70D24.2
CTD-2055G21.1
MIR3182
HSBP1
RP11-505K9.5
HSDL1
LINC02189
MVD
CTU2
TRAPPC2L
RNU6-430P
TUBB8P7
FAM157C
C17orf97
MYO1C
SERPINF2
SPNS2
SMTNL2
TM4SF5
ZNF232-AS1
ASGR2
RP11-104H15.7
SPEM1
RP11-849F2.5
GAS7
ADPRM
SNORD65
ZNF624
NEK4P2
RP11-92B11.3
FAM106C
NOS2P4
MPRIP
NT5M
FBXW10
LINC02094
CTB-187M2.1
RP11-1113L8.2
RP11-311F12.1
DHRS7B
RP11-728E14.2
RP11-173M1.4
RP11-19P22.7
CTD-2008P7.6
PIGS
NEK8
MYO18A
TWF1P1
RP11-68I3.5
RP11-848P1.10
CCL13
RP11-799D4.2
RP11-686D22.5
CCL4
LHX1
RP11-697E22.3
CISD3
AC087491.2
RARA
KRTAP4-7
KRTAP9-8
KRTAP9-9
KRTAP9-6
AC003104.1
RNU6-971P
CD300LG
RNU6-453P
RUNDC3A
HOXB-AS1
HOXB-AS2
HOXB6
CTD-2377D24.4
GNGT2
NGFR
TMEM92
RP1-117B12.4
SPAG9
RP11-481C4.1
LINC02089
RN7SKP14
NOG
TRIM25
RNFT1-DT
TANC2
DDX42
C17orf77
OTOP2
ARMC7
CASKIN2
SMIM6
SPHK1
RP11-323N12.6
GCGR
RP11-806L2.2
RP11-689C9.1
RP11-715F3.1
DLGAP1-AS5
RN7SL282P
RP11-856M7.4
RP11-513M1.1
RP11-128P17.2
RP11-64C12.6
RP11-756J15.2
LDLRAD4-AS1
MIR4526
BNIP3P3
LINC01900
RIOK3
PSMA8
TTR
RNF138
RP11-383D22.1
ZNF532
RP11-2N1.3
CDH20
DOK6
RP11-4B16.3
RP11-567M16.3
RP11-567M16.5
FSTL3
LINGO3
LMNB2
MIR7108
AC024592.9
SNAPC2
CTC-543D15.3
ICAM4
PDE4A
QTRT1
CTC-499B15.7
CTD-3105H18.7
KLF1
MIR5695
CALR
CTC-239J10.1
CC2D1A
DCAF15
CYP4F12
LINC00905
C19orf44
MAP1S
FCHO1
ZNF85
ZNF493
RP11-678G14.3
ZNF257
PCGF7P
LLNLF-219B11.1
LLNLR-263F3.1
UBA2
AF038458.3
AC002116.7
ZNF382
CTD-2162K18.4
CTD-2162K18.3
CTD-3220F14.2
CTD-2086O20.1
ZNF793
ZNF540
SELENOKP1
IFNL1
RPS29P25
AC093063.2
LEUTX
CCNP
PRX
SERTAD3-AS1
RPS19
IGSF23
APOC1
APOC2
RPS16P9
IGFL1
CTB-158D10.3
EHD2
CRX
CTB-60B18.23
CTB-191K22.6
KLK11
KLK12
SIGLEC10-AS1
ZNF175
FPR3
ZNF577
ZNF528
ZNF600
MIR520E
MIR515-2
MIR519C
MIR1283-1
MIR520B
MIR520G
MIR521-1
AC010492.4
LILRA1
AC009892.5
KIR2DL3
KIR2DL4
FCAR
CTD-2587H24.15
RFPL4AP1
NLRP5
ZSCAN5C
ZSCAN5A-AS1
ZFP28-DT
DUXA
CTC-444N24.13
ZNF304
ZNF419
AC003005.4
ZNF134
ZNF211
ZNF586
CTD-2623H2.9
DEFB125
PDYN-AS1
SNORD57
UBE2D3P1
RP5-931K24.3
EIF4E2P1
RPL41P1
RNU1-23P
RP4-568C11.4
RP5-965G21.4
RNA5SP532
DEFB115
DEFB117
DEFB119
MYLK2
RNU1-94P
RNA5SP481
RNA5SP482
RP5-1184F4.8
BPIFB1
GDF5-AS1
RP11-425M5.7
CTNNBL1
KIAA1755
SNORA71E
ADIG
RP1-191L6.2
RP3-511B24.5
RPL23AP81
RP1-232N11.2
PTPRT-AS1
RN7SKP100
R3HDML
RP5-881L22.6
LINC01620
SEMG2
SYS1-DBNDD2
EPPIN
WFDC13
EYA2
RP3-453O12.1
RP1-66N13.1
SNORD12B
ENSG10010137846.1
SNORD12
SLC9A8
MC3R
RP11-261P9.4
RP4-806M20.3
RP1-309F20.3
ZNF831
PIEZO1P1
OSBPL2
CABLES2
RP13-379O24.3
SLC17A9
HAR1A
RNU6-994P
RNU1-134P
CICP4
ABCC13
AF127577.12
MIR125B2
AF240627.2
RNU1-139P
RN7SKP236
JAM2
BACH1-IT1
KRTAP13-1
KRTAP13-4
KRTAP6-3
KRTAP21-3
AP000265.1
RNA5SP490
RCAN1
AF015262.2
AP000688.15
CBR3
AP000692.10
AF064858.8
AF064860.5
ENSG10010138390.1
LINC00205
DUXAP8
KB-67B5.18
AC006946.17
CECR9
AC004019.10
MIR648
TUBA8
USP18
POM121L4P
LL22NC03-30E12.13
IGLV1-50
IGLV3-30
IGLV3-24
IGLV2-18
IGLV3-16
LL22NC03-24A12.8
MIR5571
IGLL5
IGLJ4
IGLC4
LINC01659
CTA-246H3.12
CTA-407F11.8
HPS4
LINC01422
CTA-963H5.7
ENSG10010138848.1
ENSG10010135520.1
PIK3IP1-DT
RNA5SP496
LL22NC03-44A4.3
SC22CB-1E7.1
RP1-302D9.3
APOL6
LL22NC01-132D12.4
NCF4
SH3BP1
CTA-150C2.23
RP5-1104E15.10
RP3-347H13.12
GTSE1
GRAMD4
Metazoa_SRP
RP3-402G11.27
